# Supplementary material for: HINT1 suppression protects against age-related cardiac dysfunction by enhancing mitochondrial biogenesis
Source: Mol Metab. 2025 Feb 3;93:102107. doi: 10.1016/j.molmet.2025.102107 (PMC11850129; doi:10.1016/j.molmet.2025.102107)
Supplement: Multimedia component 1 [file mmc1.xlsx]

## Sheet: Data set
Table S1. List of proteins detected by HINT1 IP-MS analysis
Protein.Group	Protein.Ids	Protein.Names	Genes	First.Protein.Description	Heart_Hint1	Heart_IgG	P19.CL6_Hint1	P19.CL6_IgG	Heart_Fold (vs IgG)	P19.CL6_Fold (vs IgG)
Q02105	Q02105	C1QC_MOUSE	C1qc	Complement C1q subcomponent subunit C	25006.5	419.703	22342.2		59.5814	#DIV/0!
A0A075B5V0	A0A0A6YVW3;A0A075B5U4;A0A075B5V0;A0A075B5Y4;A0A075B5V1;A0A075B5V2;A0A0A6YXA5;A0A075B5U7	A0A075B5V0_MOUSE	Ighv1-26	Immunoglobulin heavy variable 1-26 (Fragment)	20519.3	1300.56			15.7773	#DIV/0!
A0A140T8M5	A0A140T8M5	A0A140T8M5_MOUSE	Igkv6-15	Immunoglobulin kappa variable 6-15 (Fragment)	17451.5	925.651			18.8532	#DIV/0!
A0A0A6YXQ0	A0A0A6YXQ0	A0A0A6YXQ0_MOUSE	Ighv8-8	Immunoglobulin heavy variable 8-8 (Fragment)	15184.6	5482.55			2.76962	#DIV/0!
P01837	P01837	IGKC_MOUSE	Igkc	Immunoglobulin kappa constant	11740.7	9021.11			1.30147	#DIV/0!
A0A075B5V6	A0A075B5V7;A0A075B5V6	A0A075B5V6_MOUSE	Ighv1-42	Immunoglobulin heavy variable V1-42	11465.9	607			18.8895	#DIV/0!
A0A075B5M7	A0A075B5M7;A0A0B4J1J2;A0A0B4J1J1	A0A075B5M7_MOUSE	Igkv5-39	Immunoglobulin kappa variable 5-39	10576	1540.25			6.86642	#DIV/0!
A0A075B5Q6	A0A075B5Q6	A0A075B5Q6_MOUSE	Ighv5-9-1	Immunoglobulin heavy variable 5-9-1	9821.42	1068.9			9.18834	#DIV/0!
A0A140T8M0	A0A140T8M0	A0A140T8M0_MOUSE	Igkv1-117	Immunoglobulin kappa variable 1-117 (Fragment)	8190.67	420.16			19.4942	#DIV/0!
Q62086	Q62086	PON2_MOUSE	Pon2	Serum paraoxonase/arylesterase 2	5739.26		4300.53		#DIV/0!	#DIV/0!
A0A075B5P0	A0A075B5P0;P01655;P03977;P01654;P01656	A0A075B5P0_MOUSE	Igkv3-2	Immunoglobulin kappa variable 3-2 (Fragment)	3829.85	28.8803			132.611	#DIV/0!
A0A140T8P9	P01637;A0A140T8P9;P01638	A0A140T8P9_MOUSE	Igkv14-111	Immunoglobulin kappa variable 14-111 (Fragment)	3318.7	1592.4			2.08409	#DIV/0!
P01869	P01869	IGH1M_MOUSE	Ighg1	Ig gamma-1 chain C region, membrane-bound form	3113.7	382.202			8.14674	#DIV/0!
A0A140T8M2	A0A140T8M2	A0A140T8M2_MOUSE	Igkv12-44	Immunoglobulin kappa variable 12-44 (Fragment)	2563.61	386.522			6.63251	#DIV/0!
A0A075B5W6	A0A075B5W6	A0A075B5W6_MOUSE	Ighv1-55	Immunoglobulin heavy variable 1-55 (Fragment)	2069.59				#DIV/0!	#DIV/0!
A0A075B663	P01727;P01723;P01728;A0A075B663	A0A075B663_MOUSE	Iglv1	Immunoglobulin lambda variable 1 (Fragment)	1750.44	206.88			8.46114	#DIV/0!
A0A075B666	A0A075B666	A0A075B666_MOUSE	Igkv13-85	Immunoglobulin kappa chain variable 13-85 (Fragment)	1736.18				#DIV/0!	#DIV/0!
O54724	O54724	CAVN1_MOUSE	Cavin1	Caveolae-associated protein 1	1440.05	150.598	75.5937		9.56221	#DIV/0!
P61961	P61961	UFM1_MOUSE	Ufm1	Ubiquitin-fold modifier 1	1431.57	1743.04	33.3136		0.821306	#DIV/0!
P52430	P52430	PON1_MOUSE	Pon1	Serum paraoxonase/arylesterase 1	1339.46		1326.77		#DIV/0!	#DIV/0!
P01642	P01642	KV5A9_MOUSE	Gm10881	Ig kappa chain V-V region L7 (Fragment)	1319.02				#DIV/0!	#DIV/0!
Q02013	Q02013	AQP1_MOUSE	Aqp1	Aquaporin-1	1269.05				#DIV/0!	#DIV/0!
A0A0B4J1H7	A0A0B4J1H7;A0A0B4J1H8	A0A0B4J1H7_MOUSE	Igkv1-135	Immunoglobulin kappa variable 1-135 (Fragment)	1235.64	1057.29			1.16869	#DIV/0!
A2AMM0	A2AMM0	CAVN4_MOUSE	Cavin4	Caveolae-associated protein 4	1190.5				#DIV/0!	#DIV/0!
P18528	P18525;P18528	HVM57_MOUSE		Ig heavy chain V region 6.96	1166.04				#DIV/0!	#DIV/0!
P01635	P01635	KV5A3_MOUSE	Igkv12-41	Immunoglobulin kappa chain variable 12-41 (Fragment)	1151.93	173.785			6.62848	#DIV/0!
A0A075B5N9	A0A075B5N9;P01674	A0A075B5N9_MOUSE	Igkv3-7	Immunoglobulin kappa variable 3-7	1128.48	134.458			8.39281	#DIV/0!
A0A0B4J1J7	A0A0B4J1J7	A0A0B4J1J7_MOUSE	Ighv1-82	Immunoglobulin heavy variable 1-82	1059.22	70.5315			15.0177	#DIV/0!
A0A075B5K2	A0A075B5K2	A0A075B5K2_MOUSE	Igkv9-124	Immunoglobulin kappa chain variable 9-124	977.806				#DIV/0!	#DIV/0!
P03977	P03977	KV3A4_MOUSE		Ig kappa chain V-III region 50S10.1	957.706	145.299			6.59128	#DIV/0!
P01632	A0A075B5N2;P01657;P01634;A0A140T8P2;P01632	KV1A1_MOUSE	Igkv7-33	Ig kappa chain V-I region S107A	933.156	71.8119			12.9944	#DIV/0!
A0A075B5T2	P01797;P01796;P01803;A0A075B5T2;P01799;P01801;P01804;A0A0A6YWU3	A0A075B5T2_MOUSE	Ighv6-3	Immunoglobulin heavy variable 6-3 (Fragment)	883.788				#DIV/0!	#DIV/0!
P14106	P14106	C1QB_MOUSE	C1qb	Complement C1q subcomponent subunit B	736.798	157.039	59.8919		4.69182	#DIV/0!
A0A075B5Q2	A0A075B5Q2	A0A075B5Q2_MOUSE	Ighv5-9	Immunoglobulin heavy variable 5-9 (Fragment)	717.169				#DIV/0!	#DIV/0!
P32261	P32261	ANT3_MOUSE	Serpinc1	Antithrombin-III	717.16		669.595		#DIV/0!	#DIV/0!
P31001	P31001	DESM_MOUSE	Des	Desmin	714.036	81.7019			8.73953	#DIV/0!
Q61703	Q61703	ITIH2_MOUSE	Itih2	Inter-alpha-trypsin inhibitor heavy chain H2	707.962		561.044		#DIV/0!	#DIV/0!
Q61147	Q61147	CERU_MOUSE	Cp	Ceruloplasmin	641.175		478.867		#DIV/0!	#DIV/0!
A0A140T8P6	A0A140T8P6	A0A140T8P6_MOUSE	Igkv12-46	Immunoglobulin kappa variable 12-46 (Fragment)	593.993				#DIV/0!	#DIV/0!
A0A075B5R1	A0A075B5R1	A0A075B5R1_MOUSE	Ighv5-17	Immunoglobulin heavy variable 5-17 (Fragment)	593.622				#DIV/0!	#DIV/0!
Q99KI0	Q99KI0	ACON_MOUSE	Aco2	Aconitate hydratase, mitochondrial	581.927	45.5462			12.7766	#DIV/0!
P49817	P49817	CAV1_MOUSE	Cav1	Caveolin-1	553.609	9.14862			60.5128	#DIV/0!
O70468	O70468	MYPC3_MOUSE	Mybpc3	Myosin-binding protein C, cardiac-type	545.037	94.6389			5.75912	#DIV/0!
A0A075B5T9	A0A075B5T9	A0A075B5T9_MOUSE	Ighv1-9	Immunoglobulin heavy variable V1-9	531.438				#DIV/0!	#DIV/0!
Q8CG16	Q8CG16;Q8CFG9	C1RA_MOUSE	C1ra	Complement C1r-A subcomponent	523.153		412.88		#DIV/0!	#DIV/0!
Q99JY0	Q99JY0	ECHB_MOUSE	Hadhb	Trifunctional enzyme subunit beta, mitochondrial	519.42	82.1842	27.9256		6.32019	#DIV/0!
A0A075B697	P01820;A0A075B697;P01819	A0A075B697_MOUSE	Ighv2-9-1	Immunoglobulin heavy variable 2-9-1 (Fragment)	479.284	237.992			2.01387	#DIV/0!
Q8CC35	Q8CC35	SYNPO_MOUSE	Synpo	Synaptopodin	477.901				#DIV/0!	#DIV/0!
P01872	P01872	IGHM_MOUSE	Ighm	Immunoglobulin heavy constant mu	473.051	347.154	367.511		1.36265	#DIV/0!
A0A0B4J1J2	A0A0B4J1J2	A0A0B4J1J2_MOUSE	Igkv5-43	Immunoglobulin kappa chain variable 5-43 (Fragment)	458.461				#DIV/0!	#DIV/0!
A0A075B5N7	A0A075B5N7	A0A075B5N7_MOUSE	Igkv6-13	Immunoglobulin kappa variable 6-13	449.763	132.269	29.7234		3.40037	#DIV/0!
P98086	P98086	C1QA_MOUSE	C1qa	Complement C1q subcomponent subunit A	440.704	102.674			4.29226	#DIV/0!
A0A140T8M1	A0A140T8M1;P04946;P01647;P01648;P01644;P01645;P01646	A0A140T8M1_MOUSE	Igkv10-96	Immunoglobulin kappa variable 10-96 (Fragment)	430.112	408.667			1.05248	#DIV/0!
P01741	P01741	HVM00_MOUSE		Ig heavy chain V region	427.421				#DIV/0!	#DIV/0!
P02104	P02104	HBE_MOUSE	Hbb-y	Hemoglobin subunit epsilon-Y2	391.696		208.456		#DIV/0!	#DIV/0!
A0A0G2JE99	P01843;A0A0G2JE99	A0A0G2JE99_MOUSE	Iglc1	Immunoglobulin lambda constant 1 (Fragment)	377.915	71.1142			5.3142	#DIV/0!
A0A075B5N4	A0A075B5N4	A0A075B5N4_MOUSE	Igkv8-27	Immunoglobulin kappa chain variable 8-27	367.152	290.86			1.2623	#DIV/0!
A0A075B5L0	P01647;P01643;A0A075B5L0;P01644;P01645	A0A075B5L0_MOUSE	Igkv10-95	Immunoglobulin kappa variable 10-95	358.581				#DIV/0!	#DIV/0!
Q9EQF6	Q9EQF6	DPYL5_MOUSE	Dpysl5	Dihydropyrimidinase-related protein 5	357.388		13016.3		#DIV/0!	#DIV/0!
A0A0B4J1N0	A0A0B4J1N0	A0A0B4J1N0_MOUSE	Ighv1-76	Immunoglobulin heavy variable 1-76	355.765	77.5869			4.58537	#DIV/0!
A0A0B4J1I4	A0A0B4J1I4	A0A0B4J1I4_MOUSE	Igkv4-72	Immunoglobulin kappa chain variable 4-72 (Fragment)	352.177				#DIV/0!	#DIV/0!
A0A140T8N9	A0A140T8N9	A0A140T8N9_MOUSE	Igkv6-32	Immunoglobulin kappa variable 6-32 (Fragment)	337.85	2.75483	625.544		122.639	#DIV/0!
A0A075B5T3	A0A075B5T3;J3QK03	A0A075B5T3_MOUSE	Ighv6-6	Immunoglobulin heavy variable 6-6 (Fragment)	328.963	43.3787			7.58351	#DIV/0!
A0A075B5P8	A0A075B5P8	A0A075B5P8_MOUSE	Ighv2-2	Immunoglobulin heavy variable 2-2 (Fragment)	327.005				#DIV/0!	#DIV/0!
Q8BH59	Q8BH59	S2512_MOUSE	Slc25a12	Electrogenic aspartate/glutamate antiporter SLC25A12, mitochondrial	326.259		64.771		#DIV/0!	#DIV/0!
Q63918	Q63918	CAVN2_MOUSE	Cavin2	Caveolae-associated protein 2	309.737	906.27			0.341771	#DIV/0!
A0A075B5R9	A0A075B5R9;A0A075B5R4	A0A075B5R9_MOUSE	Ighv14-3	Immunoglobulin heavy variable V14-3 (Fragment)	308.324				#DIV/0!	#DIV/0!
A0A075B5W3	A0A075B5W3	A0A075B5W3_MOUSE	Ighv1-53	Immunoglobulin heavy variable 1-53 (Fragment)	299.714				#DIV/0!	#DIV/0!
Q6P8J7	Q6P8J7	KCRS_MOUSE	Ckmt2	Creatine kinase S-type, mitochondrial	289.342	46.6596			6.20112	#DIV/0!
Q9Z2I9	Q9Z2I9	SUCB1_MOUSE	Sucla2	Succinate--CoA ligase [ADP-forming] subunit beta, mitochondrial	286.766	39.4114	42.6791		7.27622	#DIV/0!
A0A075B5S2	A0A075B5S2	A0A075B5S2_MOUSE	Ighv7-1	Immunoglobulin heavy variable 7-1 (Fragment)	282.737	38.3111			7.38003	#DIV/0!
P04945	P04945	KV6AB_MOUSE		Ig kappa chain V-VI region NQ2-6.1	280.279				#DIV/0!	#DIV/0!
A0A140T8P1	A0A140T8P1	A0A140T8P1_MOUSE	Igkv6-14	Immunoglobulin kappa variable 6-14 (Fragment)	273.6				#DIV/0!	#DIV/0!
Q05895	Q05895	TSP3_MOUSE	Thbs3	Thrombospondin-3	272.077		261.868		#DIV/0!	#DIV/0!
Q9DCW4	Q9DCW4	ETFB_MOUSE	Etfb	Electron transfer flavoprotein subunit beta	266.75	91.8095			2.90547	#DIV/0!
Q9D1H9	Q9D1H9	MFAP4_MOUSE	Mfap4	Microfibril-associated glycoprotein 4	265.4		171.663		#DIV/0!	#DIV/0!
P68368	P68368	TBA4A_MOUSE	Tuba4a	Tubulin alpha-4A chain	264.103		46.3784		#DIV/0!	#DIV/0!
P48787	P48787	TNNI3_MOUSE	Tnni3	Troponin I, cardiac muscle	250.092				#DIV/0!	#DIV/0!
G3UW68	G3UW68	G3UW68_MOUSE	Gm9376	Predicted gene 9376	249.505				#DIV/0!	#DIV/0!
Q8BWT1	Q8BWT1	THIM_MOUSE	Acaa2	3-ketoacyl-CoA thiolase, mitochondrial	248.52	14.9047			16.6739	#DIV/0!
P57080	P57080	UBP25_MOUSE	Usp25	Ubiquitin carboxyl-terminal hydrolase 25	238.101		221.611		#DIV/0!	#DIV/0!
A0A075B5K6	P01629;A0A075B5K6	A0A075B5K6_MOUSE	Igkv2-109	Immunoglobulin kappa variable 2-109 (Fragment)	237.865				#DIV/0!	#DIV/0!
A0A075B5R5	A0A075B5P7;P01812;P01807;P18524;P01810;P01806;P01809;A0A0A6YWG4;P01808;A0A075B5Q2;A0A075B5R5	A0A075B5R5_MOUSE	Ighv4-1	Immunoglobulin heavy variable 4-1 (Fragment)	235.35				#DIV/0!	#DIV/0!
Q9JKS4	Q9JKS4	LDB3_MOUSE	Ldb3	LIM domain-binding protein 3	234.929	30.153			7.79123	#DIV/0!
A0A075B680	A0A075B680	A0A075B680_MOUSE	Ighv1-62-2	Immunoglobulin heavy variable 1-62-2	234.733				#DIV/0!	#DIV/0!
A0A075B5Y4	A0A075B5Y4	A0A075B5Y4_MOUSE	Ighv1-81	Immunoglobulin heavy variable 1-81 (Fragment)	229.794				#DIV/0!	#DIV/0!
Q91VD9	Q91VD9	NDUS1_MOUSE	Ndufs1	NADH-ubiquinone oxidoreductase 75 kDa subunit, mitochondrial	228.627		28.883		#DIV/0!	#DIV/0!
P01027	P01027	CO3_MOUSE	C3	Complement C3	224.983	161.481	155.065		1.39325	#DIV/0!
P45952	P45952	ACADM_MOUSE	Acadm	Medium-chain specific acyl-CoA dehydrogenase, mitochondrial	223.747	23.0338	20.7338		9.71386	#DIV/0!
O08749	O08749	DLDH_MOUSE	Dld	Dihydrolipoyl dehydrogenase, mitochondrial	219.113				#DIV/0!	#DIV/0!
O88783	O88783	FA5_MOUSE	F5	Coagulation factor V	214.339		206.593		#DIV/0!	#DIV/0!
P51667	P51667	MLRV_MOUSE	Myl2	Myosin regulatory light chain 2, ventricular/cardiac muscle isoform	211.93	35.2053			6.01983	#DIV/0!
A0A075B5L3	A0A075B5L3	A0A075B5L3_MOUSE	Igkv4-90	Immunoglobulin kappa chain variable 4-90 (Fragment)	208.655				#DIV/0!	#DIV/0!
P62631	P62631	EF1A2_MOUSE	Eef1a2	Elongation factor 1-alpha 2	207.712	15.4509			13.4434	#DIV/0!
O09161	O09161	CASQ2_MOUSE	Casq2	Calsequestrin-2	205.97				#DIV/0!	#DIV/0!
P00405	P00405	COX2_MOUSE	Mtco2	Cytochrome c oxidase subunit 2	203.956				#DIV/0!	#DIV/0!
P50462	P50462	CSRP3_MOUSE	Csrp3	Cysteine and glycine-rich protein 3	201.727	39.4293			5.11617	#DIV/0!
P41216	P41216;Q8JZR0	ACSL1_MOUSE	Acsl1	Long-chain-fatty-acid--CoA ligase 1	197.512				#DIV/0!	#DIV/0!
A0A140T8N7	A0A140T8N7	A0A140T8N7_MOUSE	Igkv6-25	Immunoglobulin kappa chain variable 6-25 (Fragment)	194.177				#DIV/0!	#DIV/0!
P04117	O08716;P24526;P04117	FABP4_MOUSE	Fabp4	Fatty acid-binding protein, adipocyte	191.716				#DIV/0!	#DIV/0!
Q91WC3	Q91WC3	ACSL6_MOUSE	Acsl6	Long-chain-fatty-acid--CoA ligase 6	188.984		14.4917		#DIV/0!	#DIV/0!
P56135	P56135	ATPK_MOUSE	Atp5mf	ATP synthase subunit f, mitochondrial	188.292		84.8105		#DIV/0!	#DIV/0!
A0A075B5R7	A0A075B5R7	A0A075B5R7_MOUSE	Ighv14-2	Immunoglobulin heavy variable 14-2 (Fragment)	187.402	281.039			0.666818	#DIV/0!
P01758	P01758;A0A075B5U7	HVM14_MOUSE	Igh-VJ558	Ig heavy chain V region 108A	181.947				#DIV/0!	#DIV/0!
Q7TQK5	Q7TQK5	CCD93_MOUSE	Ccdc93	Coiled-coil domain-containing protein 93	178.275		191.735		#DIV/0!	#DIV/0!
P11404	P11404	FABPH_MOUSE	Fabp3	Fatty acid-binding protein, heart	176.139	27.4489			6.41698	#DIV/0!
A0A075B5M1	A0A075B5M1	A0A075B5M1_MOUSE	Igkv4-63	Immunoglobulin kappa variable 4-63	172.712				#DIV/0!	#DIV/0!
A0A075B5M4	A0A0B4J1I3;A0A075B5L8;A0A0A6YYE5;A0A075B5M4;A0A0A6YYE7	A0A075B5M4_MOUSE	Igkv4-57-1	Immunoglobulin kappa variable 4-57-1 (Fragment)	170.637				#DIV/0!	#DIV/0!
P16125	P16125	LDHB_MOUSE	Ldhb	L-lactate dehydrogenase B chain	170.158		19.6702		#DIV/0!	#DIV/0!
P01639	P01639	KV5A7_MOUSE	Igkv9-120	Immunoglobulin kappa chain variable 9-120	168.934				#DIV/0!	#DIV/0!
Q9D172	Q9D172	GAL3A_MOUSE	Gatd3	Glutamine amidotransferase-like class 1 domain-containing protein 3, mitochondrial	165.629	35.9895			4.60215	#DIV/0!
A0A075B5X8	A0A075B5X8	A0A075B5X8_MOUSE	Ighv8-12	Immunoglobulin heavy variable V8-12	164.338				#DIV/0!	#DIV/0!
A8DUK4	A8DUK4	A8DUK4_MOUSE	Hbb-bs	Beta-globin	162.419		50.3591		#DIV/0!	#DIV/0!
P99029	P99029	PRDX5_MOUSE	Prdx5	Peroxiredoxin-5, mitochondrial	162.289				#DIV/0!	#DIV/0!
P04247	P04247	MYG_MOUSE	Mb	Myoglobin	161.264	10.768			14.9762	#DIV/0!
Q924X2	Q924X2	CPT1B_MOUSE	Cpt1b	Carnitine O-palmitoyltransferase 1, muscle isoform	160.984	27.1596	37.3581		5.92733	#DIV/0!
Q9WUB3	Q9WUB3;Q8CI94	PYGM_MOUSE	Pygm	Glycogen phosphorylase, muscle form	160.208	36.253	66.1509		4.41917	#DIV/0!
A0A075B5R0	A0A075B5R0	A0A075B5R0_MOUSE	Ighv5-16	Immunoglobulin heavy variable 5-16	158.845	23.0219			6.89973	#DIV/0!
Q61234	Q61234	SNTA1_MOUSE	Snta1	Alpha-1-syntrophin	157.746		16.3682		#DIV/0!	#DIV/0!
Q9DCX2	Q9DCX2	ATP5H_MOUSE	Atp5pd	ATP synthase subunit d, mitochondrial	154.308		33.2266		#DIV/0!	#DIV/0!
A0A075B5P9	A0A075B5P9	A0A075B5P9_MOUSE	Ighv5-4	Immunoglobulin heavy variable 5-4 (Fragment)	153.012				#DIV/0!	#DIV/0!
A0A075B6D5	A0A075B6D5	A0A075B6D5_MOUSE	Igkv19-93	Immunoglobulin kappa chain variable 19-93	151.422				#DIV/0!	#DIV/0!
Q9ERS2	Q9ERS2	NDUAD_MOUSE	Ndufa13	NADH dehydrogenase [ubiquinone] 1 alpha subcomplex subunit 13	145.769				#DIV/0!	#DIV/0!
P42669	P42669	PURA_MOUSE	Pura	Transcriptional activator protein Pur-alpha	145.618		228.168		#DIV/0!	#DIV/0!
Q9D023	Q9D023	MPC2_MOUSE	Mpc2	Mitochondrial pyruvate carrier 2	141.135				#DIV/0!	#DIV/0!
P29788	P29788	VTNC_MOUSE	Vtn	Vitronectin	139.872		113.614		#DIV/0!	#DIV/0!
Q9CQC7	Q9CQC7	NDUB4_MOUSE	Ndufb4	NADH dehydrogenase [ubiquinone] 1 beta subcomplex subunit 4	139.276		30.1367		#DIV/0!	#DIV/0!
P50752	P50752	TNNT2_MOUSE	Tnnt2	Troponin T, cardiac muscle	138.133	20.563			6.71755	#DIV/0!
Q3V3A7	Q3V3A7	RN207_MOUSE	Rnf207	RING finger protein 207	137.17				#DIV/0!	#DIV/0!
Q9JJW5	Q9JJW5	MYOZ2_MOUSE	Myoz2	Myozenin-2	134.573				#DIV/0!	#DIV/0!
E9Q616	E9Q616	E9Q616_MOUSE	Ahnak	AHNAK nucleoprotein (desmoyokin)	133.169				#DIV/0!	#DIV/0!
Q9WUM5	Q9WUM5	SUCA_MOUSE	Suclg1	Succinate--CoA ligase [ADP/GDP-forming] subunit alpha, mitochondrial	126.892	12.419	41.8356		10.2176	#DIV/0!
A0A0B4J1M0	A0A0B4J1M0	A0A0B4J1M0_MOUSE	Ighv1-77	Immunoglobulin heavy variable 1-77	124.383	164.531			0.755985	#DIV/0!
A0A140T8P7	A0A140T8P7	A0A140T8P7_MOUSE	Igkv8-21	Immunoglobulin kappa variable 8-21 (Fragment)	120.892	78.1544	11.5895		1.54684	#DIV/0!
A0A075B5Y6	A0A075B5Y6	A0A075B5Y6_MOUSE	Ighv1-85	Immunoglobulin heavy variable 1-85 (Fragment)	120.843				#DIV/0!	#DIV/0!
Q06185	Q06185	ATP5I_MOUSE	Atp5me	ATP synthase subunit e, mitochondrial	119.464		28.3296		#DIV/0!	#DIV/0!
A0A075B5X3	A0A075B5X3	A0A075B5X3_MOUSE	Ighv1-64	Immunoglobulin heavy variable 1-64 (Fragment)	118.96				#DIV/0!	#DIV/0!
Q02788	Q02788	CO6A2_MOUSE	Col6a2	Collagen alpha-2(VI) chain	117.909	67.3875			1.74972	#DIV/0!
P01748	P01748	HVM04_MOUSE		Ig heavy chain V region 23	117.81				#DIV/0!	#DIV/0!
O55126	O55126	NIPS2_MOUSE	Nipsnap2	Protein NipSnap homolog 2	117.493				#DIV/0!	#DIV/0!
P70404	P70404	IDHG1_MOUSE	Idh3g	Isocitrate dehydrogenase [NAD] subunit gamma 1, mitochondrial	117.265				#DIV/0!	#DIV/0!
Q9DC70	Q9DC70	NDUS7_MOUSE	Ndufs7	NADH dehydrogenase [ubiquinone] iron-sulfur protein 7, mitochondrial	116.056		25.085		#DIV/0!	#DIV/0!
Q99LC3	Q99LC3	NDUAA_MOUSE	Ndufa10	NADH dehydrogenase [ubiquinone] 1 alpha subcomplex subunit 10, mitochondrial	115.824		22.9651		#DIV/0!	#DIV/0!
A0A0B4J1J6	A0A0B4J1J6	A0A0B4J1J6_MOUSE	Ighv10-1	Immunoglobulin heavy variable 10-1 (Fragment)	115.801				#DIV/0!	#DIV/0!
A0A075B5V5	A0A075B5V5	A0A075B5V5_MOUSE	Ighv1-39	Immunoglobulin heavy variable 1-39 (Fragment)	115.48				#DIV/0!	#DIV/0!
P56382	P56382	ATP5E_MOUSE	Atp5f1e	ATP synthase subunit epsilon, mitochondrial	114.817				#DIV/0!	#DIV/0!
A0A075B5Y1	P01750;A0A075B5Y1	A0A075B5Y1_MOUSE	Ighv1-74	Immunoglobulin heavy variable V1-74	114.301	63.4961			1.80013	#DIV/0!
Q9JK92	Q9JK92	HSPB8_MOUSE	Hspb8	Heat shock protein beta-8	113.869		11.4182		#DIV/0!	#DIV/0!
P19221	P19221	THRB_MOUSE	F2	Prothrombin	113.594		103.088		#DIV/0!	#DIV/0!
Q9CPQ1	Q9CPQ1	COX6C_MOUSE	Cox6c	Cytochrome c oxidase subunit 6C	112.617	17.6234			6.3902	#DIV/0!
Q0II04	Q0II04	NEBL_MOUSE	Nebl	Nebulette	112.55				#DIV/0!	#DIV/0!
Q9Z2Z6	Q9Z2Z6	MCAT_MOUSE	Slc25a20	Mitochondrial carnitine/acylcarnitine carrier protein	110.338	20.6843			5.33438	#DIV/0!
Q14BI5	Q14BI5	Q14BI5_MOUSE	Myom2	Myomesin 2	109.71				#DIV/0!	#DIV/0!
A0A075B5U6	A0A075B5U6	A0A075B5U6_MOUSE	Ighv1-20	Immunoglobulin heavy variable V1-20	109.356	26.1278			4.18543	#DIV/0!
A0A075B677	A0A075B677	A0A075B677_MOUSE	Igkv4-53	Immunoglobulin kappa variable 4-53	109.127				#DIV/0!	#DIV/0!
Q04857	Q04857	CO6A1_MOUSE	Col6a1	Collagen alpha-1(VI) chain	109.018	65.5255			1.66375	#DIV/0!
A0A0A6YY60	A0A0A6YY60	A0A0A6YY60_MOUSE	Ighv8-5	Immunoglobulin heavy variable V8-5 (Fragment)	107.83	50.9155			2.11782	#DIV/0!
A0A140T8P5	A0A140T8P5	A0A140T8P5_MOUSE	Igkv8-24	Immunoglobulin kappa chain variable 8-24 (Fragment)	107.506	63.4017			1.69563	#DIV/0!
A0A140T8N5	A0A140T8N5	A0A140T8N5_MOUSE	Igkv6-23	Immunoglobulin kappa variable 6-23 (Fragment)	107.236				#DIV/0!	#DIV/0!
Q8R1I1	Q8R1I1	QCR9_MOUSE	Uqcr10	Cytochrome b-c1 complex subunit 9	105.233	14.4871			7.26391	#DIV/0!
P01844	P01844	LAC2_MOUSE	Iglc2	Ig lambda-2 chain C region	104.574				#DIV/0!	#DIV/0!
A0A140T8P3	A0A140T8P3	A0A140T8P3_MOUSE	Igkv15-103	Immunoglobulin kappa chain variable 15-103 (Fragment)	103.186	44.6217			2.31246	#DIV/0!
E9PWQ3	E9PWQ3	E9PWQ3_MOUSE	Col6a3	Collagen, type VI, alpha 3	102.649	48.2541	53.5374		2.12726	#DIV/0!
A0A075B5X5	A0A075B5X5	A0A075B5X5_MOUSE	Ighv1-66	Immunoglobulin heavy variable 1-66 (Fragment)	102.568				#DIV/0!	#DIV/0!
Q7TMF3	Q7TMF3	NDUAC_MOUSE	Ndufa12	NADH dehydrogenase [ubiquinone] 1 alpha subcomplex subunit 12	100.36				#DIV/0!	#DIV/0!
P09671	P09671	SODM_MOUSE	Sod2	Superoxide dismutase [Mn], mitochondrial	99.3012				#DIV/0!	#DIV/0!
P50544	P50544	ACADV_MOUSE	Acadvl	Very long-chain specific acyl-CoA dehydrogenase, mitochondrial	97.7073	32.7914	14.6045		2.97966	#DIV/0!
P11531	P11531	DMD_MOUSE	Dmd	Dystrophin	97.0007		20.1536		#DIV/0!	#DIV/0!
P56391	P56391	CX6B1_MOUSE	Cox6b1	Cytochrome c oxidase subunit 6B1	95.278		24.416		#DIV/0!	#DIV/0!
P28665	P28665;P28666	MUG1_MOUSE	Mug1	Murinoglobulin-1	94.7161	17.7107	86.7292		5.34796	#DIV/0!
P56379	P56379	ATP68_MOUSE	Atp5mpl	ATP synthase subunit ATP5MPL, mitochondrial	93.8632				#DIV/0!	#DIV/0!
Q8CI94	Q8CI94	PYGB_MOUSE	Pygb	Glycogen phosphorylase, brain form	93.3052	24.2027	21.1257		3.85516	#DIV/0!
P10493	P10493	NID1_MOUSE	Nid1	Nidogen-1	92.3341				#DIV/0!	#DIV/0!
Q78IK2	Q78IK2	ATPMK_MOUSE	Atp5mk	ATP synthase membrane subunit K, mitochondrial	91.152		29.0924		#DIV/0!	#DIV/0!
Q9CPQ8	J3QNM7;Q9CPQ8	ATP5L_MOUSE	Atp5mg	ATP synthase subunit g, mitochondrial	90.379		29.2519		#DIV/0!	#DIV/0!
P20918	P20918	PLMN_MOUSE	Plg	Plasminogen	89.3324		81.5588		#DIV/0!	#DIV/0!
O35295	O35295	PURB_MOUSE	Purb	Transcriptional activator protein Pur-beta	88.9576		946.985		#DIV/0!	#DIV/0!
Q9Z1P6	Q9Z1P6	NDUA7_MOUSE	Ndufa7	NADH dehydrogenase [ubiquinone] 1 alpha subcomplex subunit 7	88.5374	7.34794	22.2108		12.0493	#DIV/0!
A0A140T8M4	A0A140T8M4	A0A140T8M4_MOUSE	Igkv8-19	Immunoglobulin kappa variable 8-19	88.4687				#DIV/0!	#DIV/0!
Q62417	Q62417	SRBS1_MOUSE	Sorbs1	Sorbin and SH3 domain-containing protein 1	86.2914				#DIV/0!	#DIV/0!
Q1XH17	Q1XH17	TRI72_MOUSE	Trim72	Tripartite motif-containing protein 72	86.0693	50.0651			1.71915	#DIV/0!
Q9DCJ5	Q9DCJ5	NDUA8_MOUSE	Ndufa8	NADH dehydrogenase [ubiquinone] 1 alpha subcomplex subunit 8	85.7486				#DIV/0!	#DIV/0!
Q7TQI3	Q7TQI3	OTUB1_MOUSE	Otub1	Ubiquitin thioesterase OTUB1	85.7078		158.368		#DIV/0!	#DIV/0!
P19783	P19783	COX41_MOUSE	Cox4i1	Cytochrome c oxidase subunit 4 isoform 1, mitochondrial	85.7023				#DIV/0!	#DIV/0!
A0A140T8P0	P01670;P01671;A0A140T8P0;P01673	A0A140T8P0_MOUSE	Igkv3-12	Immunoglobulin kappa variable 3-12 (Fragment)	85.6636				#DIV/0!	#DIV/0!
A0A075B5T5	A0A075B5T5	A0A075B5T5_MOUSE	Ighv1-5	Immunoglobulin heavy variable V1-5	84.6216				#DIV/0!	#DIV/0!
P21550	P21550	ENOB_MOUSE	Eno3	Beta-enolase	84.6171	23.8297			3.55091	#DIV/0!
Q05793	Q05793	PGBM_MOUSE	Hspg2	Basement membrane-specific heparan sulfate proteoglycan core protein	84.3659	22.3538			3.77412	#DIV/0!
Q9JLV1	Q9JLV1	BAG3_MOUSE	Bag3	BAG family molecular chaperone regulator 3	84.2832	7.06948	40.8288		11.9221	#DIV/0!
Q8BH61	Q8BH61	F13A_MOUSE	F13a1	Coagulation factor XIII A chain	84.2328		64.2284		#DIV/0!	#DIV/0!
Q61425	Q61425	HCDH_MOUSE	Hadh	Hydroxyacyl-coenzyme A dehydrogenase, mitochondrial	83.2307	16.3752			5.08273	#DIV/0!
A0A0A6YXW6	P01878;A0A0A6YXW6	A0A0A6YXW6_MOUSE	Igha	Immunoglobulin heavy constant alpha (Fragment)	83.2174	30.5993			2.71959	#DIV/0!
A0A075B5Y3	A0A075B5Y3	A0A075B5Y3_MOUSE	Ighv1-80	Immunoglobulin heavy variable 1-80 (Fragment)	82.8162				#DIV/0!	#DIV/0!
P98064	P98064	MASP1_MOUSE	Masp1	Mannan-binding lectin serine protease 1	82.3157		102.587		#DIV/0!	#DIV/0!
Q9QYG0	Q9QYG0	NDRG2_MOUSE	Ndrg2	Protein NDRG2	80.6087				#DIV/0!	#DIV/0!
Q9D2N4	Q9D2N4	DTNA_MOUSE	Dtna	Dystrobrevin alpha	80.1479		19.2023		#DIV/0!	#DIV/0!
Q921K9	Q921K9;O08664;Q9CXE2	BCL7B_MOUSE	Bcl7b	B-cell CLL/lymphoma 7 protein family member B	79.8384		30.1938		#DIV/0!	#DIV/0!
Q9QXX4	Q9QXX4	S2513_MOUSE	Slc25a13	Electrogenic aspartate/glutamate antiporter SLC25A13, mitochondrial	79.5005	11.0333	76.9567		7.20551	#DIV/0!
Q99NB1	Q99NB1	ACS2L_MOUSE	Acss1	Acetyl-coenzyme A synthetase 2-like, mitochondrial	77.9178				#DIV/0!	#DIV/0!
P05201	P05201	AATC_MOUSE	Got1	Aspartate aminotransferase, cytoplasmic	77.2361				#DIV/0!	#DIV/0!
Q61103	Q61103	REQU_MOUSE	Dpf2	Zinc finger protein ubi-d4	77.1933		61.5648		#DIV/0!	#DIV/0!
Q9D6J6	Q9D6J6	NDUV2_MOUSE	Ndufv2	NADH dehydrogenase [ubiquinone] flavoprotein 2, mitochondrial	77.0975				#DIV/0!	#DIV/0!
Q921G7	Q921G7	ETFD_MOUSE	Etfdh	Electron transfer flavoprotein-ubiquinone oxidoreductase, mitochondrial	76.2288				#DIV/0!	#DIV/0!
Q8BH64	Q8BH64	EHD2_MOUSE	Ehd2	EH domain-containing protein 2	76.1088				#DIV/0!	#DIV/0!
P35441	P35441	TSP1_MOUSE	Thbs1	Thrombospondin-1	75.8152		52.139		#DIV/0!	#DIV/0!
P43023	P43023	CX6A2_MOUSE	Cox6a2	Cytochrome c oxidase subunit 6A2, mitochondrial	75.5147				#DIV/0!	#DIV/0!
P20108	P20108	PRDX3_MOUSE	Prdx3	Thioredoxin-dependent peroxide reductase, mitochondrial	74.1682				#DIV/0!	#DIV/0!
Q61292	Q61292	LAMB2_MOUSE	Lamb2	Laminin subunit beta-2	73.1874				#DIV/0!	#DIV/0!
Q9D7B6	Q9D7B6	ACAD8_MOUSE	Acad8	Isobutyryl-CoA dehydrogenase, mitochondrial	73.0548				#DIV/0!	#DIV/0!
P11152	P11152	LIPL_MOUSE	Lpl	Lipoprotein lipase	71.9531	32.3694			2.22287	#DIV/0!
Q91WN1	Q91WN1	DNJC9_MOUSE	Dnajc9	DnaJ homolog subfamily C member 9	71.8988		83.0482		#DIV/0!	#DIV/0!
Q9CXR1	Q9CXR1	DHRS7_MOUSE	Dhrs7	Dehydrogenase/reductase SDR family member 7	71.618		24.1889		#DIV/0!	#DIV/0!
P50171	P50171	DHB8_MOUSE	Hsd17b8	(3R)-3-hydroxyacyl-CoA dehydrogenase	69.9515				#DIV/0!	#DIV/0!
Q61554	Q61554	FBN1_MOUSE	Fbn1	Fibrillin-1	69.1227	24.591			2.81089	#DIV/0!
Q7TQ48	Q7TQ48	SRCA_MOUSE	Srl	Sarcalumenin	69.1136				#DIV/0!	#DIV/0!
E9PWZ3	E9PWZ3	RL3L_MOUSE	Rpl3l	60S ribosomal protein L3-like	68.2382				#DIV/0!	#DIV/0!
Q91VT4	Q91VT4	CBR4_MOUSE	Cbr4	3-oxoacyl-[acyl-carrier-protein] reductase	68.0691				#DIV/0!	#DIV/0!
Q8BZF8	Q8BZF8	PGM5_MOUSE	Pgm5	Phosphoglucomutase-like protein 5	67.5696				#DIV/0!	#DIV/0!
P63030	P63030	MPC1_MOUSE	Mpc1	Mitochondrial pyruvate carrier 1	67.2148				#DIV/0!	#DIV/0!
A0A075B5U4	A0A075B5U4	A0A075B5U4_MOUSE	Ighv1-18	Immunoglobulin heavy variable V1-18	65.6882				#DIV/0!	#DIV/0!
P46412	P46412	GPX3_MOUSE	Gpx3	Glutathione peroxidase 3	64.3298		61.5566		#DIV/0!	#DIV/0!
O09111	O09111	NDUBB_MOUSE	Ndufb11	NADH dehydrogenase [ubiquinone] 1 beta subcomplex subunit 11, mitochondrial	64.1775	5.24136			12.2444	#DIV/0!
Q60936	Q60936	COQ8A_MOUSE	Coq8a	Atypical kinase COQ8A, mitochondrial	63.8203				#DIV/0!	#DIV/0!
P97428	P97428	RGS16_MOUSE	Rgs16	Regulator of G-protein signaling 16	63.8115				#DIV/0!	#DIV/0!
Q5FW52	Q5FW52	MLIP_MOUSE	Mlip	Muscular LMNA-interacting protein	63.6243				#DIV/0!	#DIV/0!
Q9D0L4	Q9D0L4	ADCK1_MOUSE	Adck1	AarF domain-containing protein kinase 1	63.413		29.5096		#DIV/0!	#DIV/0!
Q9D0K2	Q9D0K2	SCOT1_MOUSE	Oxct1	Succinyl-CoA:3-ketoacid coenzyme A transferase 1, mitochondrial	61.6229				#DIV/0!	#DIV/0!
Q60675	Q60675	LAMA2_MOUSE	Lama2	Laminin subunit alpha-2	61.3224				#DIV/0!	#DIV/0!
Q3V3W4	Q3V3W4	Q3V3W4_MOUSE	Zbtb2	Zinc finger and BTB domain containing 2	60.6233		139.859		#DIV/0!	#DIV/0!
P84750	P84750	KVM5_MOUSE		Ig kappa chain V region Mem5 (Fragment)	60.4512				#DIV/0!	#DIV/0!
P01029	P01029	CO4B_MOUSE	C4b	Complement C4-B	59.9804	44.8269	67.7081		1.33804	#DIV/0!
E9Q4N7	E9Q4N7	ARI1B_MOUSE	Arid1b	AT-rich interactive domain-containing protein 1B	59.9688		34.9345		#DIV/0!	#DIV/0!
Q91ZA3	Q91ZA3	PCCA_MOUSE	Pcca	Propionyl-CoA carboxylase alpha chain, mitochondrial	59.654	15.4843	59.5322		3.85255	#DIV/0!
P49182	P49182	HEP2_MOUSE	Serpind1	Heparin cofactor 2	59.6118		38.9492		#DIV/0!	#DIV/0!
Q08857	Q08857	CD36_MOUSE	Cd36	Platelet glycoprotein 4	59.4744	11.0021			5.40573	#DIV/0!
Q9EQ20	Q9EQ20	MMSA_MOUSE	Aldh6a1	Methylmalonate-semialdehyde dehydrogenase [acylating], mitochondrial	59.2195	18.737			3.16056	#DIV/0!
A0A140T8M3	A0A140T8M3	A0A140T8M3_MOUSE	Igkv8-30	Immunoglobulin kappa chain variable 8-30 (Fragment)	57.8049	21.9			2.63949	#DIV/0!
P21981	P21981	TGM2_MOUSE	Tgm2	Protein-glutamine gamma-glutamyltransferase 2	57.5105	7.48209			7.68642	#DIV/0!
Q8K3J1	Q8K3J1	NDUS8_MOUSE	Ndufs8	NADH dehydrogenase [ubiquinone] iron-sulfur protein 8, mitochondrial	57.4303				#DIV/0!	#DIV/0!
A0A075B5L5	P01675;P01676;P01678;A0A075B5L5;P01677;P01679	A0A075B5L5_MOUSE	Igkv4-86	Immunoglobulin kappa variable 4-86	57.3331				#DIV/0!	#DIV/0!
Q8CI51	Q8CI51	PDLI5_MOUSE	Pdlim5	PDZ and LIM domain protein 5	57.0477				#DIV/0!	#DIV/0!
A0A075B5X1	A0A075B5X1	A0A075B5X1_MOUSE	Ighv8-9	Immunoglobulin heavy variable V8-9	56.9119				#DIV/0!	#DIV/0!
Q8CC88	Q8CC88	VWA8_MOUSE	Vwa8	von Willebrand factor A domain-containing protein 8	56.4618	28.2424	46.2508		1.99919	#DIV/0!
Q9D7N9	Q9D7N9	APMAP_MOUSE	Apmap	Adipocyte plasma membrane-associated protein	56.1053		42.6315		#DIV/0!	#DIV/0!
A0A0A6YWI9	A0A0A6YWI9	A0A0A6YWI9_MOUSE	Ighv1-11	Immunoglobulin heavy variable V1-11 (Fragment)	55.8625				#DIV/0!	#DIV/0!
P50136	P50136	ODBA_MOUSE	Bckdha	2-oxoisovalerate dehydrogenase subunit alpha, mitochondrial	55.7778	21.1744	86.0755		2.63421	#DIV/0!
Q68FM7	Q68FM7	Q68FM7_MOUSE	Arhgef11	Rho guanine nucleotide exchange factor (GEF) 11	55.383		174.08		#DIV/0!	#DIV/0!
P70302	P70302	STIM1_MOUSE	Stim1	Stromal interaction molecule 1	55.1123		36.4748		#DIV/0!	#DIV/0!
E9Q8Q6	E9Q8Q6	E9Q8Q6_MOUSE	Ccdc141	Coiled-coil domain containing 141	55.0316				#DIV/0!	#DIV/0!
Q99JR8	Q99JR8	SMRD2_MOUSE	Smarcd2	SWI/SNF-related matrix-associated actin-dependent regulator of chromatin subfamily D member 2	54.8231				#DIV/0!	#DIV/0!
P11087	P11087	CO1A1_MOUSE	Col1a1	Collagen alpha-1(I) chain	54.7572		88.4783		#DIV/0!	#DIV/0!
P11276	P11276	FINC_MOUSE	Fn1	Fibronectin	54.4068		30.7684		#DIV/0!	#DIV/0!
B1ART2	B1ART2	B1ART2_MOUSE	Vps13d	Vacuolar protein sorting 13D	54.2113		23.1234		#DIV/0!	#DIV/0!
P47934	P47934	CACP_MOUSE	Crat	Carnitine O-acetyltransferase	54.1075				#DIV/0!	#DIV/0!
Q01149	Q01149	CO1A2_MOUSE	Col1a2	Collagen alpha-2(I) chain	53.885	23.2452	144.847		2.31811	#DIV/0!
Q9CRB8	Q9CRB8	MTFP1_MOUSE	Mtfp1	Mitochondrial fission process protein 1	53.8332				#DIV/0!	#DIV/0!
Q3UTJ2	Q3UTJ2	SRBS2_MOUSE	Sorbs2	Sorbin and SH3 domain-containing protein 2	53.717				#DIV/0!	#DIV/0!
Q61704	Q61704	ITIH3_MOUSE	Itih3	Inter-alpha-trypsin inhibitor heavy chain H3	53.5423		48.8389		#DIV/0!	#DIV/0!
A0A1W2P7J1	A0A1W2P7J1	A0A1W2P7J1_MOUSE	Coq10a	Coenzyme Q10A	52.7992				#DIV/0!	#DIV/0!
A0A0A6YXA5	A0A0A6YXA5	A0A0A6YXA5_MOUSE	Ighv1-15	Immunoglobulin heavy variable 1-15 (Fragment)	52.7048				#DIV/0!	#DIV/0!
A0A075B5S6	P18531;A0A075B5S6	A0A075B5S6_MOUSE	Ighv3-1	Immunoglobulin heavy variable 3-1 (Fragment)	52.1567	22.0322			2.36729	#DIV/0!
P52825	P52825	CPT2_MOUSE	Cpt2	Carnitine O-palmitoyltransferase 2, mitochondrial	51.742				#DIV/0!	#DIV/0!
Q9D3D9	Q9D3D9	ATPD_MOUSE	Atp5f1d	ATP synthase subunit delta, mitochondrial	51.0216				#DIV/0!	#DIV/0!
P26443	P26443	DHE3_MOUSE	Glud1	Glutamate dehydrogenase 1, mitochondrial	50.9608		47.1549		#DIV/0!	#DIV/0!
P02468	P02468	LAMC1_MOUSE	Lamc1	Laminin subunit gamma-1	50.9538	22.1283			2.30265	#DIV/0!
Q9CPP6	Q9CPP6	NDUA5_MOUSE	Ndufa5	NADH dehydrogenase [ubiquinone] 1 alpha subcomplex subunit 5	50.4216		23.8271		#DIV/0!	#DIV/0!
P01749	P01749	HVM05_MOUSE	Ighv1-61	Ig heavy chain V region 3	50.3142	90.6357			0.555126	#DIV/0!
Q3TEA8	Q3TEA8	HP1B3_MOUSE	Hp1bp3	Heterochromatin protein 1-binding protein 3	49.0009		171.09		#DIV/0!	#DIV/0!
Q9CPU4	Q9CPU4	MGST3_MOUSE	Mgst3	Microsomal glutathione S-transferase 3	48.9488	5.3301			9.18347	#DIV/0!
Q60994	Q60994	ADIPO_MOUSE	Adipoq	Adiponectin	48.7256				#DIV/0!	#DIV/0!
A0A075B5Q9	A0A075B5Q9	A0A075B5Q9_MOUSE	Ighv5-15	Immunoglobulin heavy variable 5-15	48.6507				#DIV/0!	#DIV/0!
Q9CXZ1	Q9CXZ1	NDUS4_MOUSE	Ndufs4	NADH dehydrogenase [ubiquinone] iron-sulfur protein 4, mitochondrial	48.628				#DIV/0!	#DIV/0!
A0A075B5J6	P01629;A0A075B5J6	A0A075B5J6_MOUSE	Gm20730	Predicted gene, 20730	48.1071				#DIV/0!	#DIV/0!
Q61545	Q61545	EWS_MOUSE	Ewsr1	RNA-binding protein EWS	47.9696		335.705		#DIV/0!	#DIV/0!
P49222	P49222	EPB42_MOUSE	Epb42	Protein 4.2	47.9627		60.0336		#DIV/0!	#DIV/0!
P30275	P30275	KCRU_MOUSE	Ckmt1	Creatine kinase U-type, mitochondrial	47.1798				#DIV/0!	#DIV/0!
P58269	P58269	DPF3_MOUSE	Dpf3	Zinc finger protein DPF3	47.1179				#DIV/0!	#DIV/0!
Q9D0D3	Q9D0D3	PAPD1_MOUSE	Mtpap	Poly(A) RNA polymerase, mitochondrial	46.8465		60.9981		#DIV/0!	#DIV/0!
Q71LX4	Q71LX4	TLN2_MOUSE	Tln2	Talin-2	46.5184				#DIV/0!	#DIV/0!
Q9CZU6	Q80X68;Q9CZU6	CISY_MOUSE	Cs	Citrate synthase, mitochondrial	45.8573	16.0514			2.8569	#DIV/0!
Q9R1L5	Q9R1L5	MAST1_MOUSE	Mast1	Microtubule-associated serine/threonine-protein kinase 1	44.8517				#DIV/0!	#DIV/0!
Q9DBL1	Q9DBL1	ACDSB_MOUSE	Acadsb	Short/branched chain specific acyl-CoA dehydrogenase, mitochondrial	44.8179		19.7393		#DIV/0!	#DIV/0!
B2RXT3	B2RXT3	B2RXT3_MOUSE	Ogdhl	oxoglutarate dehydrogenase (succinyl-transferring)	44.1519				#DIV/0!	#DIV/0!
P82350	P82350	SGCA_MOUSE	Sgca	Alpha-sarcoglycan	43.9475				#DIV/0!	#DIV/0!
Q9CQ75	Q9CQ75	NDUA2_MOUSE	Ndufa2	NADH dehydrogenase [ubiquinone] 1 alpha subcomplex subunit 2	43.4824				#DIV/0!	#DIV/0!
P52503	P52503	NDUS6_MOUSE	Ndufs6	NADH dehydrogenase [ubiquinone] iron-sulfur protein 6, mitochondrial	43.4244		13.8324		#DIV/0!	#DIV/0!
Q60759	Q60759	GCDH_MOUSE	Gcdh	Glutaryl-CoA dehydrogenase, mitochondrial	42.6		86.8305		#DIV/0!	#DIV/0!
Q6A0A9	Q6A0A9	F120A_MOUSE	FAM120A	Constitutive coactivator of PPAR-gamma-like protein 1	42.519		128.405		#DIV/0!	#DIV/0!
A0A075B5U5	A0A075B5U5	A0A075B5U5_MOUSE	Ighv1-19	Immunoglobulin heavy variable V1-19	42.415				#DIV/0!	#DIV/0!
Q922Y0	Q922Y0	DYRK3_MOUSE	Dyrk3	Dual specificity tyrosine-phosphorylation-regulated kinase 3	42.3971		52.2459		#DIV/0!	#DIV/0!
P13020	P13020	GELS_MOUSE	Gsn	Gelsolin	42.2708		38.3753		#DIV/0!	#DIV/0!
Q9DCT8	Q9DCT8	CRIP2_MOUSE	Crip2	Cysteine-rich protein 2	42.0915		10.6155		#DIV/0!	#DIV/0!
O35683	O35683	NDUA1_MOUSE	Ndufa1	NADH dehydrogenase [ubiquinone] 1 alpha subcomplex subunit 1	42.0506		16.8254		#DIV/0!	#DIV/0!
Q9CQZ5	Q9CQZ5	NDUA6_MOUSE	Ndufa6	NADH dehydrogenase [ubiquinone] 1 alpha subcomplex subunit 6	41.8838		16.4556		#DIV/0!	#DIV/0!
A0A075B5X0	A0A075B5X0	A0A075B5X0_MOUSE	Ighv1-59	Immunoglobulin heavy variable V1-59	41.0105				#DIV/0!	#DIV/0!
Q6PGK3	Q6PGK3	Q6PGK3_MOUSE	2700097O09Rik	RIKEN cDNA 2700097O09 gene	40.4707		141.611		#DIV/0!	#DIV/0!
Q6P6L0	Q6P6L0	FIL1L_MOUSE	Filip1l	Filamin A-interacting protein 1-like	40.2397				#DIV/0!	#DIV/0!
Q9WUR2	Q9WUR2	ECI2_MOUSE	Eci2	Enoyl-CoA delta isomerase 2	39.9688				#DIV/0!	#DIV/0!
Q149B8	Q149B8	PERM1_MOUSE	Perm1	PGC-1 and ERR-induced regulator in muscle protein 1	39.7704				#DIV/0!	#DIV/0!
O35071	O35071	KIF1C_MOUSE	Kif1c	Kinesin-like protein KIF1C	39.6139		62.493		#DIV/0!	#DIV/0!
Q8R4H2	Q8R4H2	ARHGC_MOUSE	Arhgef12	Rho guanine nucleotide exchange factor 12	39.344				#DIV/0!	#DIV/0!
Q62280	Q62280	SSXT_MOUSE	Ss18	Protein SSXT	38.6505		13.886		#DIV/0!	#DIV/0!
Q9R112	Q9R112	SQOR_MOUSE	Sqor	Sulfide:quinone oxidoreductase, mitochondrial	38.5149				#DIV/0!	#DIV/0!
Q9D0M5	P63168;Q9D0M5	DYL2_MOUSE	Dynll2	Dynein light chain 2, cytoplasmic	38.2619		120.105		#DIV/0!	#DIV/0!
Q8BTW9	Q8BTW9	PAK4_MOUSE	Pak4	Serine/threonine-protein kinase PAK 4	38.0213		29.0692		#DIV/0!	#DIV/0!
Q61466	Q61466	SMRD1_MOUSE	Smarcd1	SWI/SNF-related matrix-associated actin-dependent regulator of chromatin subfamily D member 1	37.7665		52.564		#DIV/0!	#DIV/0!
Q922B1	Q922B1	MACD1_MOUSE	Macrod1	ADP-ribose glycohydrolase MACROD1	37.6547				#DIV/0!	#DIV/0!
E9Q401	E9Q401	RYR2_MOUSE	Ryr2	Ryanodine receptor 2	37.6514				#DIV/0!	#DIV/0!
P01821	P01821	HVM45_MOUSE		Ig heavy chain V region MC101	37.4641				#DIV/0!	#DIV/0!
O55137	Q9QYR9;O55137	ACOT1_MOUSE	Acot1	Acyl-coenzyme A thioesterase 1	37.2004		19.5865		#DIV/0!	#DIV/0!
Q925H6	Q925H6	KR193_MOUSE	Krtap19-3	Keratin-associated protein 19-3	37.0994		31.4288		#DIV/0!	#DIV/0!
Q9D1G3	Q9D1G3	HHATL_MOUSE	Hhatl	Protein-cysteine N-palmitoyltransferase HHAT-like protein	36.6805				#DIV/0!	#DIV/0!
F8VPN4	F8VPN4	F8VPN4_MOUSE	Agl	Glycogen debranching enzyme	35.7757				#DIV/0!	#DIV/0!
Q3TJD7	Q3TJD7	PDLI7_MOUSE	Pdlim7	PDZ and LIM domain protein 7	35.684		183.258		#DIV/0!	#DIV/0!
P14094	P14094	AT1B1_MOUSE	Atp1b1	Sodium/potassium-transporting ATPase subunit beta-1	35.5705		12.8025		#DIV/0!	#DIV/0!
P00397	P00397	COX1_MOUSE	Mtco1	Cytochrome c oxidase subunit 1	35.4537				#DIV/0!	#DIV/0!
Q08879	Q08879	FBLN1_MOUSE	Fbln1	Fibulin-1	35.4324		68.3224		#DIV/0!	#DIV/0!
Q02357	Q02357	ANK1_MOUSE	Ank1	Ankyrin-1	35.4047				#DIV/0!	#DIV/0!
P14602	P14602	HSPB1_MOUSE	Hspb1	Heat shock protein beta-1	35.0491				#DIV/0!	#DIV/0!
Q61646	Q61646	HPT_MOUSE	Hp	Haptoglobin	34.6127		34.8378		#DIV/0!	#DIV/0!
Q9JHI5	Q9JHI5	IVD_MOUSE	Ivd	Isovaleryl-CoA dehydrogenase, mitochondrial	34.1654				#DIV/0!	#DIV/0!
E9PW37	E9PW37	E9PW37_MOUSE	Rasal2	RAS protein activator like 2	34.1546		31.4694		#DIV/0!	#DIV/0!
A0A075B5Q3	A0A075B5Q3	A0A075B5Q3_MOUSE	Ighv2-5	Immunoglobulin heavy variable 2-5	33.2972				#DIV/0!	#DIV/0!
P01592	P01592	IGJ_MOUSE	Jchain	Immunoglobulin J chain	33.2115				#DIV/0!	#DIV/0!
Q8C3F2	Q8C3F2	F120C_MOUSE	Fam120c	Constitutive coactivator of PPAR-gamma-like protein 2	33.0453		100.938		#DIV/0!	#DIV/0!
Q91Z49	Q91Z49	UIF_MOUSE	Fyttd1	UAP56-interacting factor	32.9041		97.5063		#DIV/0!	#DIV/0!
E9PV24	E9PV24	FIBA_MOUSE	Fga	Fibrinogen alpha chain	32.775				#DIV/0!	#DIV/0!
Q5DW34	Q5DW34	EHMT1_MOUSE	Ehmt1	Histone-lysine N-methyltransferase EHMT1	32.6248		74.4494		#DIV/0!	#DIV/0!
Q8BIJ6	Q8BIJ6	SYIM_MOUSE	Iars2	Isoleucine--tRNA ligase, mitochondrial	31.8246				#DIV/0!	#DIV/0!
Q6PIX5	Q6PIX5	RHDF1_MOUSE	Rhbdf1	Inactive rhomboid protein 1	31.0453		85.3239		#DIV/0!	#DIV/0!
O35855	O35855	BCAT2_MOUSE	Bcat2	Branched-chain-amino-acid aminotransferase, mitochondrial	30.7983				#DIV/0!	#DIV/0!
A0A075B5W5	A0A075B5W5	A0A075B5W5_MOUSE	Ighv1-54	Immunoglobulin heavy variable V1-54 (Fragment)	30.1928		18.8597		#DIV/0!	#DIV/0!
Q8R361	Q8R361	RFIP5_MOUSE	Rab11fip5	Rab11 family-interacting protein 5	30.0554				#DIV/0!	#DIV/0!
P06684	P06684	CO5_MOUSE	C5	Complement C5	29.1802		20.2601		#DIV/0!	#DIV/0!
Q99KN9	Q99KN9	EPN4_MOUSE	Clint1	Clathrin interactor 1	29.061		32.0482		#DIV/0!	#DIV/0!
A0A0B4J1J4	A0A0B4J1J4	A0A0B4J1J4_MOUSE	Ighv9-2	Immunoglobulin heavy variable V9-2 (Fragment)	28.929				#DIV/0!	#DIV/0!
P82347	P82347	SGCD_MOUSE	Sgcd	Delta-sarcoglycan	28.8257				#DIV/0!	#DIV/0!
A6PWY4	A6PWY4	WDR76_MOUSE	Wdr76	WD repeat-containing protein 76	28.7082		22.6174		#DIV/0!	#DIV/0!
Q8VCM7	Q8VCM7	FIBG_MOUSE	Fgg	Fibrinogen gamma chain	28.4527				#DIV/0!	#DIV/0!
Q8C0J2	Q8C0J2	A16L1_MOUSE	Atg16l1	Autophagy-related protein 16-1	28.292				#DIV/0!	#DIV/0!
Q5GIG6	Q5GIG6	TNI3K_MOUSE	Tnni3k	Serine/threonine-protein kinase TNNI3K	28.2294				#DIV/0!	#DIV/0!
Q8VCD5	Q8VCD5	MED17_MOUSE	Med17	Mediator of RNA polymerase II transcription subunit 17	27.8406		57.1162		#DIV/0!	#DIV/0!
Q8BK30	Q8BK30	NDUV3_MOUSE	Ndufv3	NADH dehydrogenase [ubiquinone] flavoprotein 3, mitochondrial	27.7728				#DIV/0!	#DIV/0!
Q3TC72	Q3TC72	FAHD2_MOUSE	Fahd2	Fumarylacetoacetate hydrolase domain-containing protein 2A	27.317				#DIV/0!	#DIV/0!
Q9DBL2	Q9DBL2	GDAP2_MOUSE	Gdap2	Ganglioside-induced differentiation-associated protein 2	27.2394		189.981		#DIV/0!	#DIV/0!
E9Q0S6	E9Q0S6;Q5SSZ5;Q8CGB6	TENS1_MOUSE	Tns1	Tensin-1	27.1311				#DIV/0!	#DIV/0!
Q8C8R3	Q8C8R3	ANK2_MOUSE	Ank2	Ankyrin-2	26.9805		21.4838		#DIV/0!	#DIV/0!
P02469	P02469	LAMB1_MOUSE	Lamb1	Laminin subunit beta-1	26.7148				#DIV/0!	#DIV/0!
P35385	P35385	HSPB7_MOUSE	Hspb7	Heat shock protein beta-7	26.3021				#DIV/0!	#DIV/0!
Q8BH86	Q8BH86	GLUCM_MOUSE	Dglucy	D-glutamate cyclase, mitochondrial	26.0584				#DIV/0!	#DIV/0!
Q8BNV1	Q8BNV1	TRM2A_MOUSE	Trmt2a	tRNA (uracil-5-)-methyltransferase homolog A	26.0537		18.8095		#DIV/0!	#DIV/0!
Q9Z2W0	Q9Z2W0	DNPEP_MOUSE	Dnpep	Aspartyl aminopeptidase	25.8765		33.7887		#DIV/0!	#DIV/0!
Q99JW4	Q99JW4	LIMS1_MOUSE	Lims1	LIM and senescent cell antigen-like-containing domain protein 1	25.8296		21.3167		#DIV/0!	#DIV/0!
P17427	P17427	AP2A2_MOUSE	Ap2a2	AP-2 complex subunit alpha-2	25.5916		61.2197		#DIV/0!	#DIV/0!
Q60899	Q60899	ELAV2_MOUSE	Elavl2	ELAV-like protein 2	25.4753		327.976		#DIV/0!	#DIV/0!
A0A075B5J7	A0A075B5J7	A0A075B5J7_MOUSE	Igkv14-130	Immunoglobulin kappa variable 14-130	25.1185				#DIV/0!	#DIV/0!
P17710	P17710	HXK1_MOUSE	Hk1	Hexokinase-1	24.8823				#DIV/0!	#DIV/0!
Q8VCW8	Q8VCW8	ACSF2_MOUSE	Acsf2	Medium-chain acyl-CoA ligase ACSF2, mitochondrial	24.8643				#DIV/0!	#DIV/0!
P26151	P26151	FCGR1_MOUSE	Fcgr1	High affinity immunoglobulin gamma Fc receptor I	24.4487				#DIV/0!	#DIV/0!
Q9WTJ4	Q9WTJ4	FIZ1_MOUSE	Fiz1	Flt3-interacting zinc finger protein 1	24.2546		50.2811		#DIV/0!	#DIV/0!
P27546	P27546	MAP4_MOUSE	Map4	Microtubule-associated protein 4	24.1023				#DIV/0!	#DIV/0!
Q9WVC3	Q9WVC3	CAV2_MOUSE	Cav2	Caveolin-2	24.0348				#DIV/0!	#DIV/0!
Q2TPA8	Q2TPA8	HSDL2_MOUSE	Hsdl2	Hydroxysteroid dehydrogenase-like protein 2	23.961				#DIV/0!	#DIV/0!
Q8CA09	Q8CA09	Q8CA09_MOUSE	Gm4894	Predicted gene 4894	23.8813		17.6723		#DIV/0!	#DIV/0!
Q9CPU2	Q9CPU2	NDUB2_MOUSE	Ndufb2	NADH dehydrogenase [ubiquinone] 1 beta subcomplex subunit 2, mitochondrial	23.4661				#DIV/0!	#DIV/0!
O70433	O70433	FHL2_MOUSE	Fhl2	Four and a half LIM domains protein 2	22.7974				#DIV/0!	#DIV/0!
Q61702	Q61702	ITIH1_MOUSE	Itih1	Inter-alpha-trypsin inhibitor heavy chain H1	22.64				#DIV/0!	#DIV/0!
Q8VBV3	Q8VBV3	EXOS2_MOUSE	Exosc2	Exosome complex component RRP4	22.6023		82.0884		#DIV/0!	#DIV/0!
A0A0B4J1I0	A0A0B4J1I0	A0A0B4J1I0_MOUSE	Igkv1-110	Immunoglobulin kappa variable 1-110 (Fragment)	22.5743				#DIV/0!	#DIV/0!
Q71RI9	Q71RI9	KAT3_MOUSE	Kyat3	Kynurenine--oxoglutarate transaminase 3	22.2197				#DIV/0!	#DIV/0!
O70362	O70362	PHLD_MOUSE	Gpld1	Phosphatidylinositol-glycan-specific phospholipase D	21.4384		25.8404		#DIV/0!	#DIV/0!
Q8BFU3	Q8BFU3	RN214_MOUSE	Rnf214	RING finger protein 214	20.5747		31.1345		#DIV/0!	#DIV/0!
Q6XPS7	Q6XPS7	Q6XPS7_MOUSE	Tha1	L-threonine aldolase	20.4733				#DIV/0!	#DIV/0!
Q78IK4	Q78IK4	MIC27_MOUSE	Apool	MICOS complex subunit Mic27	20.3732				#DIV/0!	#DIV/0!
Q91WS0	Q91WS0	CISD1_MOUSE	Cisd1	CDGSH iron-sulfur domain-containing protein 1	20.1976				#DIV/0!	#DIV/0!
Q9JJZ2	Q9JJZ2	TBA8_MOUSE	Tuba8	Tubulin alpha-8 chain	20.1047				#DIV/0!	#DIV/0!
P62897	P62897	CYC_MOUSE	Cycs	Cytochrome c, somatic	20.0673				#DIV/0!	#DIV/0!
P34914	P34914	HYES_MOUSE	Ephx2	Bifunctional epoxide hydrolase 2	20.0586				#DIV/0!	#DIV/0!
Q61738	Q61738	ITA7_MOUSE	Itga7	Integrin alpha-7	19.9669				#DIV/0!	#DIV/0!
Q9JIF9	Q9JIF9	MYOTI_MOUSE	Myot	Myotilin	19.5613				#DIV/0!	#DIV/0!
E9Q286	E9Q286	ICE1_MOUSE	Ice1	Little elongation complex subunit 1	19.2666		477.589		#DIV/0!	#DIV/0!
Q91ZJ5	Q91ZJ5	UGPA_MOUSE	Ugp2	UTP--glucose-1-phosphate uridylyltransferase	19.1525				#DIV/0!	#DIV/0!
Q9JHL1	Q9JHL1	NHRF2_MOUSE	Nherf2	Na(+)/H(+) exchange regulatory cofactor NHE-RF2	19.0344		14.4714		#DIV/0!	#DIV/0!
Q9DCS9	Q9DCS9	NDUBA_MOUSE	Ndufb10	NADH dehydrogenase [ubiquinone] 1 beta subcomplex subunit 10	18.789				#DIV/0!	#DIV/0!
Q8K1M6	Q8K1M6	DNM1L_MOUSE	Dnm1l	Dynamin-1-like protein	18.7617		14.4564		#DIV/0!	#DIV/0!
Q9ERV1	Q9ERV1	MKRN2_MOUSE	Mkrn2	E3 ubiquitin-protein ligase makorin-2	18.5331		132.321		#DIV/0!	#DIV/0!
Q8CBY1	Q8CBY1	SMAG1_MOUSE	Samd4a	Protein Smaug homolog 1	17.756		132.314		#DIV/0!	#DIV/0!
Q9JHU2	Q9JHU2	PALMD_MOUSE	Palmd	Palmdelphin	17.7047				#DIV/0!	#DIV/0!
P18242	P18242	CATD_MOUSE	Ctsd	Cathepsin D	17.7007				#DIV/0!	#DIV/0!
P00416	P00416	COX3_MOUSE	mt-Co3	Cytochrome c oxidase subunit 3	17.5947				#DIV/0!	#DIV/0!
Q9D0F9	Q9D0F9	PGM1_MOUSE	Pgm1	Phosphoglucomutase-1	17.5061				#DIV/0!	#DIV/0!
Q9Z1E4	Q9Z1E4	GYS1_MOUSE	Gys1	Glycogen [starch] synthase, muscle	17.3097		49.7496		#DIV/0!	#DIV/0!
Q8BMS4	Q8BMS4	COQ3_MOUSE	Coq3	Ubiquinone biosynthesis O-methyltransferase, mitochondrial	17.226				#DIV/0!	#DIV/0!
Q61102	Q61102	ABCB7_MOUSE	Abcb7	Iron-sulfur clusters transporter ABCB7, mitochondrial	16.6962		26.7814		#DIV/0!	#DIV/0!
Q62147	Q62147	SSPN_MOUSE	Sspn	Sarcospan	16.1589				#DIV/0!	#DIV/0!
P07356	P07356	ANXA2_MOUSE	Anxa2	Annexin A2	16.1016				#DIV/0!	#DIV/0!
Q9D0G0	Q9D0G0	RT30_MOUSE	Mrps30	28S ribosomal protein S30, mitochondrial	16.0484		31.5974		#DIV/0!	#DIV/0!
O70435	O70435	PSA3_MOUSE	Psma3	Proteasome subunit alpha type-3	15.9967		14.3134		#DIV/0!	#DIV/0!
Q5F2E8	Q5F2E8	TAOK1_MOUSE	Taok1	Serine/threonine-protein kinase TAO1	15.6345		103.677		#DIV/0!	#DIV/0!
Q9CQA5	Q9CQA5	MED4_MOUSE	Med4	Mediator of RNA polymerase II transcription subunit 4	15.3465		38.6736		#DIV/0!	#DIV/0!
Q6P5D4	Q6P5D4	CP135_MOUSE	Cep135	Centrosomal protein of 135 kDa	15.3419				#DIV/0!	#DIV/0!
Q9JJK2	Q9JJK2	LANC2_MOUSE	Lancl2	LanC-like protein 2	15.2547		45.3412		#DIV/0!	#DIV/0!
Q3UZ18	Q3UZ18	ICE2_MOUSE	Ice2	Little elongation complex subunit 2	14.8985		414.263		#DIV/0!	#DIV/0!
P70670	P70670	NACAM_MOUSE	Naca	Nascent polypeptide-associated complex subunit alpha, muscle-specific form	14.8912				#DIV/0!	#DIV/0!
Q8CG76	Q8CG76	ARK72_MOUSE	Akr7a2	Aflatoxin B1 aldehyde reductase member 2	14.8095				#DIV/0!	#DIV/0!
Q8CJF7	Q8CJF7	ELYS_MOUSE	Ahctf1	Protein ELYS	14.5624		20.3285		#DIV/0!	#DIV/0!
Q5SWW4	Q5SWW4;Q6JPI3	MED13_MOUSE	Med13	Mediator of RNA polymerase II transcription subunit 13	14.3195		31.0196		#DIV/0!	#DIV/0!
O88441	O88441	MTX2_MOUSE	Mtx2	Metaxin-2	14.0388				#DIV/0!	#DIV/0!
Q80U49	Q80U49	C170B_MOUSE	Cep170b	Centrosomal protein of 170 kDa protein B	13.6869		83.6786		#DIV/0!	#DIV/0!
Q8K2F8	Q8K2F8	LS14A_MOUSE	Lsm14a	Protein LSM14 homolog A	13.5403		250.194		#DIV/0!	#DIV/0!
Q8K4G5	Q8K4G5	ABLM1_MOUSE	Ablim1	Actin-binding LIM protein 1	13.3369		14.1272		#DIV/0!	#DIV/0!
Q3THG9	Q3THG9	AASD1_MOUSE	Aarsd1	Alanyl-tRNA editing protein Aarsd1	13.0572		32.0129		#DIV/0!	#DIV/0!
P56375	P56375	ACYP2_MOUSE	Acyp2	Acylphosphatase-2	12.9704				#DIV/0!	#DIV/0!
P15331	P15331	PERI_MOUSE	Prph	Peripherin	12.9269				#DIV/0!	#DIV/0!
Q99J83	Q99J83	ATG5_MOUSE	Atg5	Autophagy protein 5	12.843				#DIV/0!	#DIV/0!
Q9CZB0	Q9CZB0	C560_MOUSE	Sdhc	Succinate dehydrogenase cytochrome b560 subunit, mitochondrial	12.4658				#DIV/0!	#DIV/0!
P15105	P15105	GLNA_MOUSE	Glul	Glutamine synthetase	12.2556		34.0031		#DIV/0!	#DIV/0!
Q3TLD5	Q3TLD5	RMP_MOUSE	Uri1	Unconventional prefoldin RPB5 interactor	12.2459				#DIV/0!	#DIV/0!
Q99KZ6	Q99KZ6	ZN639_MOUSE	Znf639	Zinc finger protein 639	11.7446		33.8645		#DIV/0!	#DIV/0!
Q9DAM7	Q9DAM7	TM263_MOUSE	Tmem263	Transmembrane protein 263	11.5679		92.128		#DIV/0!	#DIV/0!
O35609	O35609	SCAM3_MOUSE	Scamp3	Secretory carrier-associated membrane protein 3	11.2601		39.8156		#DIV/0!	#DIV/0!
Q01405	Q01405	SC23A_MOUSE	Sec23a	Protein transport protein Sec23A	10.9499		37.4383		#DIV/0!	#DIV/0!
Q9Z1Z2	Q9Z1Z2	STRAP_MOUSE	Strap	Serine-threonine kinase receptor-associated protein	10.868		63.6168		#DIV/0!	#DIV/0!
Q99LB2	Q99LB2	DHRS4_MOUSE	Dhrs4	Dehydrogenase/reductase SDR family member 4	10.842				#DIV/0!	#DIV/0!
A2AIV2	A2AIV2	VIR_MOUSE	Virma	Protein virilizer homolog	10.7919		35.2899		#DIV/0!	#DIV/0!
Q9D5T0	Q9D5T0	ATAD1_MOUSE	Atad1	Outer mitochondrial transmembrane helix translocase	10.6397		10.3244		#DIV/0!	#DIV/0!
O70551	O70551	SRPK1_MOUSE	Srpk1	SRSF protein kinase 1	10.6226		76.6161		#DIV/0!	#DIV/0!
Q8BK08	Q8BK08	TMM11_MOUSE	Tmem11	Transmembrane protein 11, mitochondrial	9.89477		84.878		#DIV/0!	#DIV/0!
O08756	O08756	HCD2_MOUSE	Hsd17b10	3-hydroxyacyl-CoA dehydrogenase type-2	9.68733				#DIV/0!	#DIV/0!
O70373	O70373	XIRP1_MOUSE	Xirp1	Xin actin-binding repeat-containing protein 1	9.42991				#DIV/0!	#DIV/0!
Q921I1	Q921I1	TRFE_MOUSE	Tf	Serotransferrin	9.10199	6.39975	8.0826		1.42224	#DIV/0!
Q3TJZ6	Q3TJZ6	FA98A_MOUSE	Fam98a	Protein FAM98A	8.78078		225.92		#DIV/0!	#DIV/0!
Q8BKI2	Q8BKI2	TNR6B_MOUSE	Tnrc6b	Trinucleotide repeat-containing gene 6B protein	8.73363		47.0369		#DIV/0!	#DIV/0!
B1AUE5	B1AUE5	PEX10_MOUSE	Pex10	Peroxisome biogenesis factor 10	8.48841		23.1438		#DIV/0!	#DIV/0!
Q8BL48	Q8BL48	UNK_MOUSE	Unk	RING finger protein unkempt homolog	8.44491		55.1404		#DIV/0!	#DIV/0!
D3YZU1	Q80Z38;Q4ACU6;D3YZU1	SHAN1_MOUSE	Shank1	SH3 and multiple ankyrin repeat domains protein 1	8.0221				#DIV/0!	#DIV/0!
Q9CQI9	Q9CQI9	MED30_MOUSE	Med30	Mediator of RNA polymerase II transcription subunit 30	7.9717		60.7112		#DIV/0!	#DIV/0!
Q8BXK8	Q8BXK8;Q8VHH5	AGAP1_MOUSE	Agap1	Arf-GAP with GTPase, ANK repeat and PH domain-containing protein 1	7.87789		44.4043		#DIV/0!	#DIV/0!
Q69Z99	Q69Z99	ZN512_MOUSE	Znf512	Zinc finger protein 512	7.85913		71.8444		#DIV/0!	#DIV/0!
Q9EQH3	Q9EQH3	VPS35_MOUSE	Vps35	Vacuolar protein sorting-associated protein 35	7.79087		21.8703		#DIV/0!	#DIV/0!
Q69Z38	Q69Z38	PEAK1_MOUSE	Peak1	Inactive tyrosine-protein kinase PEAK1	7.67633				#DIV/0!	#DIV/0!
B1AQJ2	B1AQJ2	UBP36_MOUSE	Usp36	Ubiquitin carboxyl-terminal hydrolase 36	5.98972		65.65		#DIV/0!	#DIV/0!
Q9ERU3	Q9ERU3	ZNF22_MOUSE	Znf22	Zinc finger protein 22	5.47935		31.0411		#DIV/0!	#DIV/0!
Q8BIQ5	Q8BIQ5	CSTF2_MOUSE	Cstf2	Cleavage stimulation factor subunit 2	5.12457		34.8769		#DIV/0!	#DIV/0!
Q8K205	Q8K205	Q8K205_MOUSE	Pop1	Processing of 1, ribonuclease P/MRP family, (S. cerevisiae)	4.9296		143.437		#DIV/0!	#DIV/0!
A0A0B4J1K5	A0A0B4J1K5	A0A0B4J1K5_MOUSE	Iglv3	Immunoglobulin lambda variable 3 (Fragment)	4.9284	205.527			0.0239793	#DIV/0!
Q9DAA6	Q9DAA6	EXOS1_MOUSE	Exosc1	Exosome complex component CSL4	4.82502		48.4026		#DIV/0!	#DIV/0!
Q80XL6	Q80XL6	ACD11_MOUSE	Acad11	Acyl-CoA dehydrogenase family member 11	4.75769				#DIV/0!	#DIV/0!
P21956	P21956	MFGM_MOUSE	Mfge8	Lactadherin	4.65029		19.1731		#DIV/0!	#DIV/0!
P00848	P00848	ATP6_MOUSE	Mtatp6	ATP synthase subunit a	4.23612				#DIV/0!	#DIV/0!
Q8R370	Q8R370	USBP1_MOUSE	Ushbp1	Harmonin-binding protein USHBP1	4.09754				#DIV/0!	#DIV/0!
O08582	O08582	GTPB1_MOUSE	Gtpbp1	GTP-binding protein 1	3.78734		40.4523		#DIV/0!	#DIV/0!
Q791T5	Q791T5	MTCH1_MOUSE	Mtch1	Mitochondrial carrier homolog 1	3.6048				#DIV/0!	#DIV/0!
Q8BMK0	Q8BMK0	CEP85_MOUSE	Cep85	Centrosomal protein of 85 kDa	2.93298		28.2912		#DIV/0!	#DIV/0!
Q9D0R4	Q9D0R4	DDX56_MOUSE	Ddx56	Probable ATP-dependent RNA helicase DDX56			10527.2		#DIV/0!	#DIV/0!
Q8BZQ7	Q8BZQ7	ANC2_MOUSE	Anapc2	Anaphase-promoting complex subunit 2			2974.84		#DIV/0!	#DIV/0!
Q9D2L9	Q9D2L9	F111A_MOUSE	Fam111a	Serine protease FAM111A			1100.57		#DIV/0!	#DIV/0!
Q3UYV9	Q3UYV9	NCBP1_MOUSE	Ncbp1	Nuclear cap-binding protein subunit 1			485.251		#DIV/0!	#DIV/0!
Q91VM5	Q91VM5;A0A2I3BRL8	RMXL1_MOUSE	Rbmxl1	RNA binding motif protein, X-linked-like-1			485.092		#DIV/0!	#DIV/0!
P70318	P70318	TIAR_MOUSE	Tial1	Nucleolysin TIAR			464.053		#DIV/0!	#DIV/0!
Q80U87	Q80U87	UBP8_MOUSE	Usp8	Ubiquitin carboxyl-terminal hydrolase 8			327.198		#DIV/0!	#DIV/0!
P28658	P28658	ATX10_MOUSE	Atxn10	Ataxin-10			266.174		#DIV/0!	#DIV/0!
A0A991ENW0	A0A991ENW0	A0A991ENW0_MOUSE	H1f10	H1.10 linker histone			257.092		#DIV/0!	#DIV/0!
Q8VE62	Q8VE62	PAIP1_MOUSE	Paip1	Polyadenylate-binding protein-interacting protein 1			252.849		#DIV/0!	#DIV/0!
P62305	P62305	RUXE_MOUSE	Snrpe	Small nuclear ribonucleoprotein E			228.063		#DIV/0!	#DIV/0!
Q99J72	Q99J72	ABEC3_MOUSE	Apobec3	DNA dC->dU-editing enzyme APOBEC-3			227.033		#DIV/0!	#DIV/0!
Q9D4C5	Q9D4C5	EAF1_MOUSE	Eaf1	ELL-associated factor 1			220.576		#DIV/0!	#DIV/0!
Q6P5B0	Q6P5B0	RRP12_MOUSE	Rrp12	RRP12-like protein			215.965		#DIV/0!	#DIV/0!
Q8BGA5	Q8BGA5	KRR1_MOUSE	Krr1	KRR1 small subunit processome component homolog			211.938		#DIV/0!	#DIV/0!
Q8VHM5	Q8VHM5	Q8VHM5_MOUSE	Hnrnpr	Heterogeneous nuclear ribonucleoprotein R			210.178		#DIV/0!	#DIV/0!
Q9CQ49	Q9CQ49	NCBP2_MOUSE	Ncbp2	Nuclear cap-binding protein subunit 2			208.888		#DIV/0!	#DIV/0!
O88532	O88532	ZFR_MOUSE	Zfr	Zinc finger RNA-binding protein			201.058		#DIV/0!	#DIV/0!
Q9CYX7	Q9CYX7	RRP15_MOUSE	Rrp15	RRP15-like protein			200.366		#DIV/0!	#DIV/0!
Q9D6Z1	Q9D6Z1	NOP56_MOUSE	Nop56	Nucleolar protein 56			197.493		#DIV/0!	#DIV/0!
Q78XF5	Q78XF5	OSTC_MOUSE	Ostc	Oligosaccharyltransferase complex subunit OSTC			188.95		#DIV/0!	#DIV/0!
Q9Z2Q2	Q9Z2Q2	KNOP1_MOUSE	Knop1	Lysine-rich nucleolar protein 1			181.794		#DIV/0!	#DIV/0!
Q3UGS4	Q3UGS4	MCRI1_MOUSE	Mcrip1	Mapk-regulated corepressor-interacting protein 1			178.75		#DIV/0!	#DIV/0!
P63073	P63073	IF4E_MOUSE	Eif4e	Eukaryotic translation initiation factor 4E			177.651		#DIV/0!	#DIV/0!
Q6DIC6	Q6DIC6	Q6DIC6_MOUSE	Tro	Tro protein			177.407		#DIV/0!	#DIV/0!
P70279	P70279	SURF6_MOUSE	Surf6	Surfeit locus protein 6			168.709		#DIV/0!	#DIV/0!
Q99LH1	Q99LH1	NOG2_MOUSE	Gnl2	Nucleolar GTP-binding protein 2			168.475		#DIV/0!	#DIV/0!
Q9CX86	Q9CX86	ROA0_MOUSE	Hnrnpa0	Heterogeneous nuclear ribonucleoprotein A0			167.568		#DIV/0!	#DIV/0!
Q8C827	Q8C827	ZFP62_MOUSE	Zfp62	Zinc finger protein 62			166.01		#DIV/0!	#DIV/0!
Q91VE6	Q91VE6	MK67I_MOUSE	Nifk	MKI67 FHA domain-interacting nucleolar phosphoprotein			165.514		#DIV/0!	#DIV/0!
Q9DCC8	Q9DCC8	TOM20_MOUSE	Tomm20	Mitochondrial import receptor subunit TOM20 homolog			165.26		#DIV/0!	#DIV/0!
Q99MJ9	Q99MJ9	DDX50_MOUSE	Ddx50	ATP-dependent RNA helicase DDX50			164.318		#DIV/0!	#DIV/0!
Q60900	Q60900	ELAV3_MOUSE	Elavl3	ELAV-like protein 3			154.482		#DIV/0!	#DIV/0!
Q9QXP6	Q9QXP6	MKRN1_MOUSE	Mkrn1	E3 ubiquitin-protein ligase makorin-1			153.636		#DIV/0!	#DIV/0!
Q8CH25	Q8CH25	SLTM_MOUSE	Sltm	SAFB-like transcription modulator			149.291		#DIV/0!	#DIV/0!
Q9CQ06	Q9CQ06	RM24_MOUSE	Mrpl24	39S ribosomal protein L24, mitochondrial			148.054		#DIV/0!	#DIV/0!
Q640Q5	Q640Q5	PAN3_MOUSE	Pan3	PAN2-PAN3 deadenylation complex subunit Pan3			144.396		#DIV/0!	#DIV/0!
E9Q5K9	E9Q5K9	YTDC1_MOUSE	Ythdc1	YTH domain-containing protein 1			139.325		#DIV/0!	#DIV/0!
Q4FZF3	Q4FZF3	DDX49_MOUSE	Ddx49	Probable ATP-dependent RNA helicase DDX49			136.596		#DIV/0!	#DIV/0!
Q3UHX9	Q3UHX9	CI114_MOUSE	Spout1	Putative methyltransferase C9orf114 homolog			134.146		#DIV/0!	#DIV/0!
Q8K1N4	Q8K1N4	SPAS2_MOUSE	Spats2	Spermatogenesis-associated serine-rich protein 2			131.841		#DIV/0!	#DIV/0!
Q9D753	Q9D753	EXOS8_MOUSE	Exosc8	Exosome complex component RRP43			128.336		#DIV/0!	#DIV/0!
Q9DBE9	Q9DBE9	SPB1_MOUSE	Ftsj3	pre-rRNA 2'-O-ribose RNA methyltransferase FTSJ3			122.233		#DIV/0!	#DIV/0!
Q3ULL6	Q3ULL6	Q3ULL6_MOUSE	Upf3b	UPF3 regulator of nonsense transcripts homolog B (yeast)			121.635		#DIV/0!	#DIV/0!
O55047	O55047	TLK2_MOUSE	Tlk2	Serine/threonine-protein kinase tousled-like 2			121.059		#DIV/0!	#DIV/0!
Q1HFZ0	Q1HFZ0	NSUN2_MOUSE	Nsun2	RNA cytosine C(5)-methyltransferase NSUN2			120.041		#DIV/0!	#DIV/0!
Q9JJ48	Q9JJ48	ZC3H8_MOUSE	Zc3h8	Zinc finger CCCH domain-containing protein 8			119.301		#DIV/0!	#DIV/0!
Q9R226	Q9R226	KHDR3_MOUSE	Khdrbs3	KH domain-containing, RNA-binding, signal transduction-associated protein 3			118.892		#DIV/0!	#DIV/0!
P28659	P28659	CELF1_MOUSE	Celf1	CUGBP Elav-like family member 1			116.504		#DIV/0!	#DIV/0!
Q91V81	Q91V81	RBM42_MOUSE	Rbm42	RNA-binding protein 42			112.434		#DIV/0!	#DIV/0!
Q9D937	Q9D937	CK098_MOUSE		Uncharacterized protein C11orf98 homolog			111.094		#DIV/0!	#DIV/0!
Q3UPF5	Q3UPF5	ZCCHV_MOUSE	Zc3hav1	Zinc finger CCCH-type antiviral protein 1			111.043		#DIV/0!	#DIV/0!
Q9R0Q4	Q9R0Q4	MO4L2_MOUSE	Morf4l2	Mortality factor 4-like protein 2			108.611		#DIV/0!	#DIV/0!
Q8R480	Q8R480	NUP85_MOUSE	Nup85	Nuclear pore complex protein Nup85			108.181		#DIV/0!	#DIV/0!
Q8BGF7	Q8BGF7	PAN2_MOUSE	Pan2	PAN2-PAN3 deadenylation complex catalytic subunit Pan2			107.512		#DIV/0!	#DIV/0!
Q9Z130	Q9Z130	HNRDL_MOUSE	Hnrnpdl	Heterogeneous nuclear ribonucleoprotein D-like			107.349		#DIV/0!	#DIV/0!
Q9D0D4	Q9D0D4	DIM1_MOUSE	Dimt1	Probable dimethyladenosine transferase			104.334		#DIV/0!	#DIV/0!
Q6PGG6	Q6PGG6	GNL3L_MOUSE	Gnl3l	Guanine nucleotide-binding protein-like 3-like protein			103.096		#DIV/0!	#DIV/0!
Q8BJ90	Q8BJ90	ZN771_MOUSE	Znf771	Zinc finger protein 771			102.463		#DIV/0!	#DIV/0!
Q9ESV0	Q9ESV0	DDX24_MOUSE	Ddx24	ATP-dependent RNA helicase DDX24			100.866		#DIV/0!	#DIV/0!
Q9ERH4	Q9ERH4	NUSAP_MOUSE	Nusap1	Nucleolar and spindle-associated protein 1			100.18		#DIV/0!	#DIV/0!
P70333	P70333	HNRH2_MOUSE	Hnrnph2	Heterogeneous nuclear ribonucleoprotein H2			100.062		#DIV/0!	#DIV/0!
Q5SSI6	Q5SSI6	UTP18_MOUSE	Utp18	U3 small nucleolar RNA-associated protein 18 homolog			99.5123		#DIV/0!	#DIV/0!
Q9CZT6	Q9CZT6	CMS1_MOUSE	Cmss1	Protein CMSS1			97.5434		#DIV/0!	#DIV/0!
Q9CYH6	Q9CYH6	RRS1_MOUSE	Rrs1	Ribosome biogenesis regulatory protein homolog			96.5282		#DIV/0!	#DIV/0!
B2RR83	B2RR83	YTDC2_MOUSE	Ythdc2	3'-5' RNA helicase YTHDC2			96.3221		#DIV/0!	#DIV/0!
P48432	P53784;P53783;Q811W0;P48432	SOX2_MOUSE	Sox2	Transcription factor SOX-2			95.5411		#DIV/0!	#DIV/0!
Q9D845	Q9D845	TEX9_MOUSE	Tex9	Testis-expressed protein 9			94.3342		#DIV/0!	#DIV/0!
Q8BP48	Q8BP48	MAP11_MOUSE	Metap1	Methionine aminopeptidase 1			93.1534		#DIV/0!	#DIV/0!
Q8BZR9	Q8BZR9	NCBP3_MOUSE	Ncbp3	Nuclear cap-binding protein subunit 3			91.1488		#DIV/0!	#DIV/0!
Q9CR47	Q9CR47	NSA2_MOUSE	Nsa2	Ribosome biogenesis protein NSA2 homolog			90.7302		#DIV/0!	#DIV/0!
Q810S1	Q810S1	MCUB_MOUSE	Mcub	Calcium uniporter regulatory subunit MCUb, mitochondrial			88.1984		#DIV/0!	#DIV/0!
Q8VC31	Q8VC31	CCDC9_MOUSE	Ccdc9	Coiled-coil domain-containing protein 9			87.7785		#DIV/0!	#DIV/0!
Q9CRB2	Q9CRB2	NHP2_MOUSE	Nhp2	H/ACA ribonucleoprotein complex subunit 2			87.7581		#DIV/0!	#DIV/0!
Q68FG3	Q68FG3	SPT2_MOUSE	Spty2d1	Protein SPT2 homolog			87.5458		#DIV/0!	#DIV/0!
Q9JJT9	Q9JJT9	PHAX_MOUSE	Phax	Phosphorylated adapter RNA export protein			85.872		#DIV/0!	#DIV/0!
Q3UHR0	Q3UHR0	BAHC1_MOUSE	Bahcc1	BAH and coiled-coil domain-containing protein 1			84.3304		#DIV/0!	#DIV/0!
Q8BTW3	Q8BTW3	EXOS6_MOUSE	Exosc6	Exosome complex component MTR3			84.2512		#DIV/0!	#DIV/0!
Q7TQG0	Q7TQG0	ZBTB5_MOUSE	Zbtb5	Zinc finger and BTB domain-containing protein 5			84.1924		#DIV/0!	#DIV/0!
Q9D945	Q9D945	LLPH_MOUSE	Llph	Protein LLP homolog			84.0208		#DIV/0!	#DIV/0!
Q8BI72	Q8BI72	CARF_MOUSE	Cdkn2aip	CDKN2A-interacting protein			83.8718		#DIV/0!	#DIV/0!
Q8BQZ5	Q8BQZ5	CPSF4_MOUSE	Cpsf4	Cleavage and polyadenylation specificity factor subunit 4			83.8367		#DIV/0!	#DIV/0!
E9PVC2	E9PVC2	E9PVC2_MOUSE	Zfp282	Zinc finger protein 282			83.5136		#DIV/0!	#DIV/0!
Q8K4L0	Q8K4L0	DDX54_MOUSE	Ddx54	ATP-dependent RNA helicase DDX54			83.0989		#DIV/0!	#DIV/0!
Q80VI1	Q80VI1	TRI56_MOUSE	Trim56	E3 ubiquitin-protein ligase TRIM56			80.6256		#DIV/0!	#DIV/0!
Q9CRA8	Q9CRA8	EXOS5_MOUSE	Exosc5	Exosome complex component RRP46			80.5884		#DIV/0!	#DIV/0!
Q6DFW4	Q6DFW4	NOP58_MOUSE	Nop58	Nucleolar protein 58			79.6044		#DIV/0!	#DIV/0!
Q80XI3	Q80XI3	IF4G3_MOUSE	Eif4g3	Eukaryotic translation initiation factor 4 gamma 3			79.278		#DIV/0!	#DIV/0!
Q6DFV5	Q6DFV5	HELZ_MOUSE	Helz	Probable helicase with zinc finger domain			79.1549		#DIV/0!	#DIV/0!
Q5SSK3	Q5SSK3	TEFM_MOUSE	Tefm	Transcription elongation factor, mitochondrial			78.7574		#DIV/0!	#DIV/0!
Q3U1C4	Q3U1C4	Q3U1C4_MOUSE	Secisbp2	SECIS binding protein 2			78.4842		#DIV/0!	#DIV/0!
Q497V5	Q497V5	SRBD1_MOUSE	Srbd1	S1 RNA-binding domain-containing protein 1			78.1972		#DIV/0!	#DIV/0!
Q9ER69	Q9ER69	FL2D_MOUSE	Wtap	Pre-mRNA-splicing regulator WTAP			78.0119		#DIV/0!	#DIV/0!
Q8BJ05	Q8BJ05	ZC3HE_MOUSE	Zc3h14	Zinc finger CCCH domain-containing protein 14			77.7361		#DIV/0!	#DIV/0!
P53657	P53657	KPYR_MOUSE	Pklr	Pyruvate kinase PKLR			77.2691		#DIV/0!	#DIV/0!
Q07646	Q07646	MEST_MOUSE	Mest	Mesoderm-specific transcript protein			77.1506		#DIV/0!	#DIV/0!
P23198	P23198	CBX3_MOUSE	Cbx3	Chromobox protein homolog 3			75.8082		#DIV/0!	#DIV/0!
P62307	P62307	RUXF_MOUSE	Snrpf	Small nuclear ribonucleoprotein F			75.7955		#DIV/0!	#DIV/0!
Q80YR5	Q80YR5	SAFB2_MOUSE	Safb2	Scaffold attachment factor B2			75.1108		#DIV/0!	#DIV/0!
Q8VCG3	Q8VCG3	WDR74_MOUSE	Wdr74	WD repeat-containing protein 74			75.1103		#DIV/0!	#DIV/0!
Q3UFM5	Q3UFM5	NOM1_MOUSE	Nom1	Nucleolar MIF4G domain-containing protein 1			73.947		#DIV/0!	#DIV/0!
Q921I9	Q921I9	EXOS4_MOUSE	Exosc4	Exosome complex component RRP41			73.7767		#DIV/0!	#DIV/0!
Q7TND5	Q7TND5	RPF1_MOUSE	Rpf1	Ribosome production factor 1			73.7347		#DIV/0!	#DIV/0!
Q9EPV8	Q9EPV8;A0A1Y7VKT9	UBL5_MOUSE	Ubl5	Ubiquitin-like protein 5			72.7597		#DIV/0!	#DIV/0!
Q9JHI7	Q9JHI7	EXOS9_MOUSE	Exosc9	Exosome complex component RRP45			71.2719		#DIV/0!	#DIV/0!
Q3UHK8	Q3UHK8	TNR6A_MOUSE	Tnrc6a	Trinucleotide repeat-containing gene 6A protein			70.2287		#DIV/0!	#DIV/0!
Q6PAQ4	Q6PAQ4	REXO4_MOUSE	Rexo4	RNA exonuclease 4			69.9822		#DIV/0!	#DIV/0!
Q9D0M0	Q9D0M0	EXOS7_MOUSE	Exosc7	Exosome complex exonuclease RRP42			69.4835		#DIV/0!	#DIV/0!
P23950	P23950	TISB_MOUSE	Zfp36l1	mRNA decay activator protein ZFP36L1			69.1125		#DIV/0!	#DIV/0!
Q8K4R9	Q8K4R9	DLGP5_MOUSE	Dlgap5	Disks large-associated protein 5			68.5341		#DIV/0!	#DIV/0!
Q8BZM0	Q8BZM0	KLH12_MOUSE	Klhl12	Kelch-like protein 12			68.4222		#DIV/0!	#DIV/0!
Q9CQF3	Q9CQF3	CPSF5_MOUSE	Nudt21	Cleavage and polyadenylation specificity factor subunit 5			67.1296		#DIV/0!	#DIV/0!
O88286	O88286	WIZ_MOUSE	Wiz	Protein Wiz			66.9348		#DIV/0!	#DIV/0!
Q8CD15	Q8CD15	RIOX2_MOUSE	Riox2	Ribosomal oxygenase 2			66.331		#DIV/0!	#DIV/0!
Q9CQB2	Q9CQB2	MCRI2_MOUSE	Mcrip2	MAPK regulated corepressor interacting protein 2			65.2902		#DIV/0!	#DIV/0!
Q8QZY9	Q8QZY9	SF3B4_MOUSE	Sf3b4	Splicing factor 3B subunit 4			65.1121		#DIV/0!	#DIV/0!
Q99J62	Q99J62	RFC4_MOUSE	Rfc4	Replication factor C subunit 4			64.487		#DIV/0!	#DIV/0!
Q6PG16	Q6PG16	HJURP_MOUSE	Hjurp	Holliday junction recognition protein			64.4654		#DIV/0!	#DIV/0!
Q9D8M4	Q9D8M4	RL7L_MOUSE	Rpl7l1	60S ribosomal protein L7-like 1			64.3959		#DIV/0!	#DIV/0!
Q9QY93	Q9QY93	DCTP1_MOUSE	Dctpp1	dCTP pyrophosphatase 1			64.2677		#DIV/0!	#DIV/0!
Q9WTQ8	Q9WTQ8	TIM23_MOUSE	Timm23	Mitochondrial import inner membrane translocase subunit Tim23			64.0873		#DIV/0!	#DIV/0!
Q8VDQ9	Q8VDQ9	KRI1_MOUSE	Kri1	Protein KRI1 homolog			63.4121		#DIV/0!	#DIV/0!
Q9Z148	Q9Z148	EHMT2_MOUSE	Ehmt2	Histone-lysine N-methyltransferase EHMT2			63.0792		#DIV/0!	#DIV/0!
Q6PFR5	Q6PFR5	TRA2A_MOUSE	Tra2a	Transformer-2 protein homolog alpha			62.3346		#DIV/0!	#DIV/0!
A0AUP1	A0AUP1	CC112_MOUSE	Ccdc112	Coiled-coil domain-containing protein 112			61.1913		#DIV/0!	#DIV/0!
P23949	P23949	TISD_MOUSE	Zfp36l2	mRNA decay activator protein ZFP36L2			61.0238		#DIV/0!	#DIV/0!
Q9CXK8	Q9CXK8	NIP7_MOUSE	Nip7	60S ribosome subunit biogenesis protein NIP7 homolog			61.0173		#DIV/0!	#DIV/0!
Q91YE7	Q91YE7	RBM5_MOUSE	Rbm5	RNA-binding protein 5			59.8611		#DIV/0!	#DIV/0!
Q8BHN5	Q8BHN5	RBM45_MOUSE	Rbm45	RNA-binding protein 45			59.853		#DIV/0!	#DIV/0!
O35682	O35682	MYADM_MOUSE	Myadm	Myeloid-associated differentiation marker			59.6101		#DIV/0!	#DIV/0!
Q9Z127	Q9Z127	LAT1_MOUSE	Slc7a5	Large neutral amino acids transporter small subunit 1			59.4496		#DIV/0!	#DIV/0!
Q8R323	Q8R323	RFC3_MOUSE	Rfc3	Replication factor C subunit 3			59.1873		#DIV/0!	#DIV/0!
Q8C6B9	Q8C6B9	AROS_MOUSE	Rps19bp1	Active regulator of SIRT1			58.3618		#DIV/0!	#DIV/0!
O35326	O35326	SRSF5_MOUSE	Srsf5	Serine/arginine-rich splicing factor 5			58.3136		#DIV/0!	#DIV/0!
Q8C092	Q8C092	TAF5_MOUSE	Taf5	Transcription initiation factor TFIID subunit 5			57.6377		#DIV/0!	#DIV/0!
Q6PAC3	Q6PAC3	DCA13_MOUSE	Dcaf13	DDB1- and CUL4-associated factor 13			57.589		#DIV/0!	#DIV/0!
Q9EQI8	Q9EQI8	RM46_MOUSE	Mrpl46	39S ribosomal protein L46, mitochondrial			57.5012		#DIV/0!	#DIV/0!
Q810D6	Q810D6	GRWD1_MOUSE	Grwd1	Glutamate-rich WD repeat-containing protein 1			57.4729		#DIV/0!	#DIV/0!
Q8BP92	Q8BP92	RCN2_MOUSE	Rcn2	Reticulocalbin-2			57.2255		#DIV/0!	#DIV/0!
Q8K2Y7	Q8K2Y7	RM47_MOUSE	Mrpl47	39S ribosomal protein L47, mitochondrial			56.211		#DIV/0!	#DIV/0!
Q9D0L8	Q9D0L8	MCES_MOUSE	Rnmt	mRNA cap guanine-N7 methyltransferase			56.0657		#DIV/0!	#DIV/0!
Q6NS46	Q6NS46	RRP5_MOUSE	Pdcd11	Protein RRP5 homolog			55.6123		#DIV/0!	#DIV/0!
Q9D8C3	Q9D8C3	ALG13_MOUSE	Alg13	Putative bifunctional UDP-N-acetylglucosamine transferase and deubiquitinase ALG13			55.3918		#DIV/0!	#DIV/0!
Q9D880	Q9D880	TIM50_MOUSE	Timm50	Mitochondrial import inner membrane translocase subunit TIM50			55.1052		#DIV/0!	#DIV/0!
E9Q784	E9Q784	ZC3HD_MOUSE	Zc3h13	Zinc finger CCCH domain-containing protein 13			55.0632		#DIV/0!	#DIV/0!
Q3US17	Q3US17	ZNF48_MOUSE	Znf48	Zinc finger protein 48			54.8224		#DIV/0!	#DIV/0!
Q9CPP0	Q9CPP0	NPM3_MOUSE	Npm3	Nucleoplasmin-3			54.7742		#DIV/0!	#DIV/0!
Q9QYA2	Q9QYA2	TOM40_MOUSE	Tomm40	Mitochondrial import receptor subunit TOM40 homolog			54.5579		#DIV/0!	#DIV/0!
Q8CJG1	Q8CJG1	AGO1_MOUSE	Ago1	Protein argonaute-1			54.3819		#DIV/0!	#DIV/0!
Q921H9	Q921H9	COA7_MOUSE	Coa7	Cytochrome c oxidase assembly factor 7			53.9637		#DIV/0!	#DIV/0!
Q8K224	Q8K224	NAT10_MOUSE	Nat10	RNA cytidine acetyltransferase			53.4603		#DIV/0!	#DIV/0!
Q99N95	Q99N95	RM03_MOUSE	Mrpl3	39S ribosomal protein L3, mitochondrial			53.0594		#DIV/0!	#DIV/0!
Q8BG17	Q8BG17	NOL12_MOUSE	Nol12	Nucleolar protein 12			52.3235		#DIV/0!	#DIV/0!
Q9D1N9	Q9D1N9	RM21_MOUSE	Mrpl21	39S ribosomal protein L21, mitochondrial			51.5199		#DIV/0!	#DIV/0!
Q61701	Q61701	ELAV4_MOUSE	Elavl4	ELAV-like protein 4			50.6265		#DIV/0!	#DIV/0!
G3X972	G3X972	G3X972_MOUSE	Sec24c	Sec24 related gene family, member C (S. cerevisiae)			50.2076		#DIV/0!	#DIV/0!
E9Q6E9	E9Q6E9	SIMC1_MOUSE	Simc1	SUMO-interacting motif-containing protein 1			49.6185		#DIV/0!	#DIV/0!
Q8CCS6	Q8CCS6	PABP2_MOUSE	Pabpn1	Polyadenylate-binding protein 2			49.6072		#DIV/0!	#DIV/0!
Q8BK63	Q8BK63	KC1A_MOUSE	Csnk1a1	Casein kinase I isoform alpha			49.422		#DIV/0!	#DIV/0!
Q7TSY8	Q7TSY8	SGO2_MOUSE	Sgo2	Shugoshin 2			49.4106		#DIV/0!	#DIV/0!
Q5RJ54	Q5RJ54	ZSC26_MOUSE	Zscan26	Zinc finger and SCAN domain-containing protein 26			49.0348		#DIV/0!	#DIV/0!
Q6IQX8	Q6IQX8	ZN219_MOUSE	Znf219	Zinc finger protein 219			48.724		#DIV/0!	#DIV/0!
B1AY10	B1AY10	NFX1_MOUSE	Nfx1	Transcriptional repressor NF-X1			48.7021		#DIV/0!	#DIV/0!
E9Q8D0	E9Q8D0	DJC21_MOUSE	Dnajc21	DnaJ homolog subfamily C member 21			48.5565		#DIV/0!	#DIV/0!
Q8BTV2	Q8BTV2	CPSF7_MOUSE	Cpsf7	Cleavage and polyadenylation specificity factor subunit 7			48.2282		#DIV/0!	#DIV/0!
Q8K298	Q8K298	ANLN_MOUSE	Anln	Anillin			47.9674		#DIV/0!	#DIV/0!
Q9JJ80	Q9JJ80	RPF2_MOUSE	Rpf2	Ribosome production factor 2 homolog			47.6036		#DIV/0!	#DIV/0!
Q8BGS1	Q8BGS1	E41L5_MOUSE	Epb41l5	Band 4.1-like protein 5			47.2189		#DIV/0!	#DIV/0!
P26638	P26638	SYSC_MOUSE	Sars1	Serine--tRNA ligase, cytoplasmic			47.1959		#DIV/0!	#DIV/0!
Q3V1N1	Q3V1N1	MFHA1_MOUSE	Mfhas1	Malignant fibrous histiocytoma-amplified sequence 1 homolog			46.8105		#DIV/0!	#DIV/0!
Q9JJ89	Q9JJ89	CCD86_MOUSE	Ccdc86	Coiled-coil domain-containing protein 86			46.5027		#DIV/0!	#DIV/0!
Q8BKS9	Q8BKS9	PUM3_MOUSE	Pum3	Pumilio homolog 3			46.4221		#DIV/0!	#DIV/0!
Q6P1D7	Q6P1D7	SLX4_MOUSE	Slx4	Structure-specific endonuclease subunit SLX4			46.3721		#DIV/0!	#DIV/0!
Q6ZPL9	Q6ZPL9	DDX55_MOUSE	Ddx55	ATP-dependent RNA helicase DDX55			46.1714		#DIV/0!	#DIV/0!
Q8BFX3	Q8BFX3	KCTD3_MOUSE	Kctd3	BTB/POZ domain-containing protein KCTD3			45.7507		#DIV/0!	#DIV/0!
E9PYD1	E9PYD1	E9PYD1_MOUSE	Fam98c	Family with sequence similarity 98, member C			45.4319		#DIV/0!	#DIV/0!
Q5SWY7	Q5SWY7	FA83G_MOUSE	Fam83g	Protein FAM83G			45.3247		#DIV/0!	#DIV/0!
Q8JZM0	Q8JZM0	TFB1M_MOUSE	Tfb1m	Dimethyladenosine transferase 1, mitochondrial			44.9525		#DIV/0!	#DIV/0!
Q9D7Z3	Q9D7Z3	NOL7_MOUSE	Nol7	Nucleolar protein 7			44.8936		#DIV/0!	#DIV/0!
Q99N89	Q99N89	RM43_MOUSE	Mrpl43	39S ribosomal protein L43, mitochondrial			44.7832		#DIV/0!	#DIV/0!
Q8R5K4	Q8R5K4	NOL6_MOUSE	Nol6	Nucleolar protein 6			44.4873		#DIV/0!	#DIV/0!
Q8R2U2	Q8R2U2	NEPRO_MOUSE	Nepro	Nucleolus and neural progenitor protein			44.4039		#DIV/0!	#DIV/0!
P53569	P53569	CEBPZ_MOUSE	Cebpz	CCAAT/enhancer-binding protein zeta			44.1912		#DIV/0!	#DIV/0!
Q8VE73	Q8VE73;Q80TT8	CUL7_MOUSE	Cul7	Cullin-7			44.0458		#DIV/0!	#DIV/0!
Q4VGL6	Q4VGL6;P0C090	RC3H1_MOUSE	Rc3h1	Roquin-1			43.9759		#DIV/0!	#DIV/0!
Q6ZWS8	Q6ZWS8	SPOP_MOUSE	Spop	Speckle-type POZ protein			43.6389		#DIV/0!	#DIV/0!
Q60764	Q60764	MKRN3_MOUSE	Mkrn3	Probable E3 ubiquitin-protein ligase makorin-3			43.5203		#DIV/0!	#DIV/0!
P97473	P97473	TRBP2_MOUSE	Tarbp2	RISC-loading complex subunit TARBP2			43.2195		#DIV/0!	#DIV/0!
Q91XI1	Q91XI1	DUS3L_MOUSE	Dus3l	tRNA-dihydrouridine(47) synthase [NAD(P)(+)]-like			42.3357		#DIV/0!	#DIV/0!
Q9D8U0	Q9D8U0	Q9D8U0_MOUSE	Ifrd2	Interferon-related developmental regulator 2			42.031		#DIV/0!	#DIV/0!
Q8K202	Q8K202	RPA49_MOUSE	Polr1e	DNA-directed RNA polymerase I subunit RPA49			41.4525		#DIV/0!	#DIV/0!
Q66JX5	Q66JX5	CEP43_MOUSE	Cep43	Centrosomal protein 43			41.4183		#DIV/0!	#DIV/0!
Q61191	Q61191	HCFC1_MOUSE	Hcfc1	Host cell factor 1			40.764		#DIV/0!	#DIV/0!
Q6NZQ2	Q6NZQ2	DDX31_MOUSE	Ddx31	Probable ATP-dependent RNA helicase DDX31			40.724		#DIV/0!	#DIV/0!
Q149G0	Q149G0	CB068_MOUSE		UPF0561 protein C2orf68 homolog			40.3418		#DIV/0!	#DIV/0!
Q8CFI7	Q8CFI7	RPB2_MOUSE	Polr2b	DNA-directed RNA polymerase II subunit RPB2			39.7804		#DIV/0!	#DIV/0!
Q3UKU1	Q3UKU1	ELL2_MOUSE	Ell2	RNA polymerase II elongation factor ELL2			39.7657		#DIV/0!	#DIV/0!
A8C756	A8C756	THADA_MOUSE	Thada	Thyroid adenoma-associated protein homolog			39.6486		#DIV/0!	#DIV/0!
Q9R059	Q9R059	FHL3_MOUSE	Fhl3	Four and a half LIM domains protein 3			39.6226		#DIV/0!	#DIV/0!
Q8BUV6	Q8BUV6	LSM11_MOUSE	Lsm11	U7 snRNA-associated Sm-like protein LSm11			39.6077		#DIV/0!	#DIV/0!
Q8BMC4	Q8BMC4	NOP9_MOUSE	Nop9	Nucleolar protein 9			39.2132		#DIV/0!	#DIV/0!
Q8R1J3	Q8R1J3	ZCHC9_MOUSE	Zcchc9	Zinc finger CCHC domain-containing protein 9			38.5542		#DIV/0!	#DIV/0!
Q9CQH8	Q9CQH8	RPP14_MOUSE	Rpp14	Ribonuclease P protein subunit p14			38.462		#DIV/0!	#DIV/0!
Q9CWX9	Q9CWX9	DDX47_MOUSE	Ddx47	Probable ATP-dependent RNA helicase DDX47			38.3644		#DIV/0!	#DIV/0!
P59235	P59235	NUP43_MOUSE	Nup43	Nucleoporin Nup43			38.3248		#DIV/0!	#DIV/0!
Q8VHZ7	Q8VHZ7	IMP4_MOUSE	Imp4	U3 small nucleolar ribonucleoprotein protein IMP4			37.8413		#DIV/0!	#DIV/0!
Q5SXC4	Q5SXC4	Q5SXC4_MOUSE	Vezf1	Vascular endothelial zinc finger 1			37.6063		#DIV/0!	#DIV/0!
P97477	O70126;P97477	AURKA_MOUSE	Aurka	Aurora kinase A			37.5294		#DIV/0!	#DIV/0!
Q9ESU6	Q9ESU6	BRD4_MOUSE	Brd4	Bromodomain-containing protein 4			36.9749		#DIV/0!	#DIV/0!
Q14B71	Q14B71	CDCA2_MOUSE	Cdca2	Cell division cycle-associated protein 2			36.9673		#DIV/0!	#DIV/0!
Q8CI61	Q8CI61	BAG4_MOUSE	Bag4	BAG family molecular chaperone regulator 4			36.8973		#DIV/0!	#DIV/0!
Q6DID5	Q6DID5	PWP3A_MOUSE	Pwwp3a	PWWP domain-containing DNA repair factor 3A			36.8453		#DIV/0!	#DIV/0!
Q8CIB9	Q8CIB9	ESCO2_MOUSE	Esco2	N-acetyltransferase ESCO2			36.7883		#DIV/0!	#DIV/0!
Q8BMA6	Q8BMA6	SRP68_MOUSE	Srp68	Signal recognition particle subunit SRP68			36.7086		#DIV/0!	#DIV/0!
Q9D8W5	Q9D8W5	PSD12_MOUSE	Psmd12	26S proteasome non-ATPase regulatory subunit 12			36.435		#DIV/0!	#DIV/0!
Q9D662	Q9D662	SC23B_MOUSE	Sec23b	Protein transport protein Sec23B			36.1819		#DIV/0!	#DIV/0!
Q7TS74	Q7TS74	CKP2L_MOUSE	Ckap2l	Cytoskeleton-associated protein 2-like			36.1041		#DIV/0!	#DIV/0!
P97789	P97789	XRN1_MOUSE	Xrn1	5'-3' exoribonuclease 1			36.092		#DIV/0!	#DIV/0!
A2ATY4	A2ATY4	A2ATY4_MOUSE	Zbtb34	Zinc finger and BTB domain containing 34			35.8529		#DIV/0!	#DIV/0!
Q76KJ5	Q76KJ5	RPA34_MOUSE	Polr1g	DNA-directed RNA polymerase I subunit RPA34			35.7434		#DIV/0!	#DIV/0!
Q9CQR5	Q9CQR5	ZMAT5_MOUSE	Zmat5	Zinc finger matrin-type protein 5			34.8102		#DIV/0!	#DIV/0!
Q8BG32	Q8BG32	PSD11_MOUSE	Psmd11	26S proteasome non-ATPase regulatory subunit 11			34.2153		#DIV/0!	#DIV/0!
Q8BMG1	Q8BMG1	ATRIP_MOUSE	Atrip	ATR-interacting protein			34.1832		#DIV/0!	#DIV/0!
Q8VI33	Q8VI33;Q6NZA9	TAF9_MOUSE	Taf9	Transcription initiation factor TFIID subunit 9			34.0484		#DIV/0!	#DIV/0!
Q8C5Q4	Q8C5Q4	GRSF1_MOUSE	Grsf1	G-rich sequence factor 1			33.872		#DIV/0!	#DIV/0!
Q6DID3	Q6DID3	SCAF8_MOUSE	Scaf8	SR-related and CTD-associated factor 8			33.5613		#DIV/0!	#DIV/0!
Q8CCP0	Q8CCP0	NEMF_MOUSE	Nemf	Ribosome quality control complex subunit NEMF			33.5087		#DIV/0!	#DIV/0!
F8VPJ6	F8VPJ6	F8VPJ6_MOUSE	Rfx7	Regulatory factor X, 7			33.4943		#DIV/0!	#DIV/0!
P63154	P63154	CRNL1_MOUSE	Crnkl1	Crooked neck-like protein 1			33.3484		#DIV/0!	#DIV/0!
Q8BY02	Q8BY02	NKRF_MOUSE	Nkrf	NF-kappa-B-repressing factor			32.7266		#DIV/0!	#DIV/0!
P16460	P16460	ASSY_MOUSE	Ass1	Argininosuccinate synthase			32.5769		#DIV/0!	#DIV/0!
P61514	P61514	RL37A_MOUSE	Rpl37a	60S ribosomal protein L37a			32.4569		#DIV/0!	#DIV/0!
Q9D287	Q9D287	SPF27_MOUSE	Bcas2	Pre-mRNA-splicing factor SPF27			32.237		#DIV/0!	#DIV/0!
Q99ME2	Q99ME2	WDR6_MOUSE	Wdr6	WD repeat-containing protein 6			32.1612		#DIV/0!	#DIV/0!
Q9CQS5	Q9CQS5	RIOK2_MOUSE	Riok2	Serine/threonine-protein kinase RIO2			31.3265		#DIV/0!	#DIV/0!
Q61136	Q61136	PRP4B_MOUSE	Prpf4b	Serine/threonine-protein kinase PRP4 homolog			31.3211		#DIV/0!	#DIV/0!
Q9D4J7	Q9D4J7	PHF6_MOUSE	Phf6	PHD finger protein 6			31.2751		#DIV/0!	#DIV/0!
Q8CFQ3	Q8CFQ3	AQR_MOUSE	Aqr	RNA helicase aquarius			31.1711		#DIV/0!	#DIV/0!
O35345	O35345	IMA7_MOUSE	Kpna6	Importin subunit alpha-7			31.1487		#DIV/0!	#DIV/0!
Q8BJW7	Q8BJW7	EME1_MOUSE	Eme1	Crossover junction endonuclease EME1			31.007		#DIV/0!	#DIV/0!
Q6PAL7	Q6PAL7	AHDC1_MOUSE	Ahdc1	Transcription factor Gibbin			30.9047		#DIV/0!	#DIV/0!
Q91WK2	Q91WK2	EIF3H_MOUSE	Eif3h	Eukaryotic translation initiation factor 3 subunit H			30.6161		#DIV/0!	#DIV/0!
Q61655	Q61655;Q8R3C7	DD19A_MOUSE	Ddx19a	ATP-dependent RNA helicase DDX19A			30.5212		#DIV/0!	#DIV/0!
Q9CQN7	Q9CQN7	RM41_MOUSE	Mrpl41	39S ribosomal protein L41, mitochondrial			30.182		#DIV/0!	#DIV/0!
Q8K0V4	Q8K0V4	CNOT3_MOUSE	Cnot3	CCR4-NOT transcription complex subunit 3			30.1457		#DIV/0!	#DIV/0!
Q8BYK6	Q8BYK6	YTHD3_MOUSE	Ythdf3	YTH domain-containing family protein 3			30.0997		#DIV/0!	#DIV/0!
Q6P5D3	Q6P5D3	DHX57_MOUSE	Dhx57	Putative ATP-dependent RNA helicase DHX57			30.0479		#DIV/0!	#DIV/0!
Q9WTQ5	Q9WTQ5	AKA12_MOUSE	Akap12	A-kinase anchor protein 12			29.6458		#DIV/0!	#DIV/0!
Q6P9P0	Q6P9P0	SLF2_MOUSE	Slf2	SMC5-SMC6 complex localization factor protein 2			29.5128		#DIV/0!	#DIV/0!
P52432	P52432	RPAC1_MOUSE	Polr1c	DNA-directed RNA polymerases I and III subunit RPAC1			29.3472		#DIV/0!	#DIV/0!
Q6PHZ5	Q6PHZ5	RB15B_MOUSE	Rbm15b	Putative RNA-binding protein 15B			29.214		#DIV/0!	#DIV/0!
Q6ZPZ3	Q6ZPZ3	ZC3H4_MOUSE	Zc3h4	Zinc finger CCCH domain-containing protein 4			29.1975		#DIV/0!	#DIV/0!
Q8R5L3	Q8R5L3	VPS39_MOUSE	Vps39	Vam6/Vps39-like protein			28.8769		#DIV/0!	#DIV/0!
Q8CI59	Q8CI59	STEA3_MOUSE	Steap3	Metalloreductase STEAP3			28.7538		#DIV/0!	#DIV/0!
F8VPP8	F8VPP8	F8VPP8_MOUSE	Zc3h7b	Zinc finger CCCH type containing 7B			28.3255		#DIV/0!	#DIV/0!
Q9Z0H1	Q9Z0H1	WDR46_MOUSE	Wdr46	WD repeat-containing protein 46			28.3217		#DIV/0!	#DIV/0!
Q921Y2	Q921Y2	IMP3_MOUSE	Imp3	U3 small nucleolar ribonucleoprotein protein IMP3			28.3086		#DIV/0!	#DIV/0!
Q8BKF1	Q8BKF1	RPOM_MOUSE	Polrmt	DNA-directed RNA polymerase, mitochondrial			28.121		#DIV/0!	#DIV/0!
Q8BHG9	Q8BHG9	CGBP1_MOUSE	Cggbp1	CGG triplet repeat-binding protein 1			28.0799		#DIV/0!	#DIV/0!
Q91WM3	Q91WM3	U3IP2_MOUSE	Rrp9	U3 small nucleolar RNA-interacting protein 2			27.924		#DIV/0!	#DIV/0!
Q3TDQ1	Q3TDQ1	STT3B_MOUSE	Stt3b	Dolichyl-diphosphooligosaccharide--protein glycosyltransferase subunit STT3B			27.8876		#DIV/0!	#DIV/0!
S4R1W5	S4R1W5	S4R1W5_MOUSE	Rbm6	RNA binding motif protein 6			27.417		#DIV/0!	#DIV/0!
Q6Y7W8	Q6Y7W8	GGYF2_MOUSE	Gigyf2	GRB10-interacting GYF protein 2			27.3167		#DIV/0!	#DIV/0!
Q9Z1M8	Q9Z1M8	RED_MOUSE	Ik	Protein Red			27.2943		#DIV/0!	#DIV/0!
Q99J47	Q99J47	DRS7B_MOUSE	Dhrs7b	Dehydrogenase/reductase SDR family member 7B			27.2653		#DIV/0!	#DIV/0!
Q8VD75	Q8VD75	HIP1_MOUSE	Hip1	Huntingtin-interacting protein 1			27.0235		#DIV/0!	#DIV/0!
Q9CQW2	Q8VEH3;Q9CQW2	ARL8B_MOUSE	Arl8b	ADP-ribosylation factor-like protein 8B			26.8268		#DIV/0!	#DIV/0!
Q924W5	Q924W5	SMC6_MOUSE	Smc6	Structural maintenance of chromosomes protein 6			26.7968		#DIV/0!	#DIV/0!
Q80UU2	Q80UU2	RPP38_MOUSE	Rpp38	Ribonuclease P protein subunit p38			26.7765		#DIV/0!	#DIV/0!
Q69ZS0	E9PUZ9;Q69ZS0	PZRN3_MOUSE	Pdzrn3	E3 ubiquitin-protein ligase PDZRN3			26.6402		#DIV/0!	#DIV/0!
Q8R3N1	Q8R3N1	NOP14_MOUSE	Nop14	Nucleolar protein 14			26.252		#DIV/0!	#DIV/0!
Q9EPL8	Q9EPL8	IPO7_MOUSE	Ipo7	Importin-7			26.2457		#DIV/0!	#DIV/0!
Q6P2K6	Q6P2K6	P4R3A_MOUSE	Ppp4r3a	Serine/threonine-protein phosphatase 4 regulatory subunit 3A			26.0262		#DIV/0!	#DIV/0!
Q8BH60	Q8BH60	GOPC_MOUSE	Gopc	Golgi-associated PDZ and coiled-coil motif-containing protein			25.8681		#DIV/0!	#DIV/0!
Q91WG4	Q91WG4	ELP2_MOUSE	Elp2	Elongator complex protein 2			25.7739		#DIV/0!	#DIV/0!
Q8K4E0	Q8K4E0	ALMS1_MOUSE	Alms1	Centrosome-associated protein ALMS1			25.6729		#DIV/0!	#DIV/0!
Q07139	Q07139	ECT2_MOUSE	Ect2	Protein ECT2			25.4314		#DIV/0!	#DIV/0!
B2RX14	B2RX14	TUT4_MOUSE	Tut4	Terminal uridylyltransferase 4			25.3829		#DIV/0!	#DIV/0!
O08715	O08715	AKAP1_MOUSE	Akap1	A-kinase anchor protein 1, mitochondrial			24.9634		#DIV/0!	#DIV/0!
Q9QY15	Q9QY15	DDX25_MOUSE	Ddx25	ATP-dependent RNA helicase DDX25			24.9445		#DIV/0!	#DIV/0!
Q62315	Q62315	JARD2_MOUSE	Jarid2	Protein Jumonji			24.8282		#DIV/0!	#DIV/0!
P22682	P22682	CBL_MOUSE	Cbl	E3 ubiquitin-protein ligase CBL			24.619		#DIV/0!	#DIV/0!
Q6P9R1	Q6P9R1	DDX51_MOUSE	Ddx51	ATP-dependent RNA helicase DDX51			24.336		#DIV/0!	#DIV/0!
Q99NH0	E9PUR0;Q99NH0	ANR17_MOUSE	Ankrd17	Ankyrin repeat domain-containing protein 17			24.2754		#DIV/0!	#DIV/0!
Q7TQK4	Q7TQK4	EXOS3_MOUSE	Exosc3	Exosome complex component RRP40			24.0273		#DIV/0!	#DIV/0!
F6VDB5	F6VDB5	F6VDB5_MOUSE	Gm17304	Predicted gene, 17304			23.9894		#DIV/0!	#DIV/0!
Q62176	Q62176	RBM38_MOUSE	Rbm38	RNA-binding protein 38			23.6967		#DIV/0!	#DIV/0!
Q80U78	Q80U78	PUM1_MOUSE	Pum1	Pumilio homolog 1			23.6847		#DIV/0!	#DIV/0!
O54825	O54825	BYST_MOUSE	Bysl	Bystin			23.572		#DIV/0!	#DIV/0!
Q9Z2D8	Q9Z2D8	MBD3_MOUSE	Mbd3	Methyl-CpG-binding domain protein 3			23.5262		#DIV/0!	#DIV/0!
P28741	P28741	KIF3A_MOUSE	Kif3a	Kinesin-like protein KIF3A			23.455		#DIV/0!	#DIV/0!
Q6ZPR5	Q6ZPR5	NSMA3_MOUSE	Smpd4	Sphingomyelin phosphodiesterase 4			23.4148		#DIV/0!	#DIV/0!
Q6PDZ2	Q6PDZ2	TAF1C_MOUSE	Taf1c	TATA box-binding protein-associated factor RNA polymerase I subunit C			23.3885		#DIV/0!	#DIV/0!
Q8K2D3	Q8K2D3	EDC3_MOUSE	Edc3	Enhancer of mRNA-decapping protein 3			23.3613		#DIV/0!	#DIV/0!
Q9EP97	Q9EP97	SENP3_MOUSE	Senp3	Sentrin-specific protease 3			23.1632		#DIV/0!	#DIV/0!
Q99N94	Q99N94	RM09_MOUSE	Mrpl9	39S ribosomal protein L9, mitochondrial			23.1094		#DIV/0!	#DIV/0!
Q99JH1	Q99JH1	RP25L_MOUSE	Rpp25l	Ribonuclease P protein subunit p25-like protein			23.0414		#DIV/0!	#DIV/0!
Q8R0K4	Q8R0K4	CC137_MOUSE	Ccdc137	Coiled-coil domain-containing protein 137			22.8888		#DIV/0!	#DIV/0!
G5E870	G5E870	TRIPC_MOUSE	Trip12	E3 ubiquitin-protein ligase TRIP12			22.8028		#DIV/0!	#DIV/0!
Q9WUA2	Q9WUA2	SYFB_MOUSE	Farsb	Phenylalanine--tRNA ligase beta subunit			22.5486		#DIV/0!	#DIV/0!
Q80XS6	Q80XS6	SMAG2_MOUSE	Samd4b	Protein Smaug homolog 2			21.9994		#DIV/0!	#DIV/0!
P32233	P32233	DRG1_MOUSE	Drg1	Developmentally-regulated GTP-binding protein 1			21.9165		#DIV/0!	#DIV/0!
Q61164	Q61164	CTCF_MOUSE	Ctcf	Transcriptional repressor CTCF			21.8973		#DIV/0!	#DIV/0!
Q9D0R2	Q9D0R2	SYTC_MOUSE	Tars1	Threonine--tRNA ligase 1, cytoplasmic			21.7815		#DIV/0!	#DIV/0!
Q6EJB6	Q6EJB6	UT14B_MOUSE	Utp14b	U3 small nucleolar RNA-associated protein 14 homolog B			21.4941		#DIV/0!	#DIV/0!
O54785	O54785	LIMK2_MOUSE	Limk2	LIM domain kinase 2			21.4357		#DIV/0!	#DIV/0!
Q8VI75	Q8VI75	IPO4_MOUSE	Ipo4	Importin-4			21.3193		#DIV/0!	#DIV/0!
F8VQC1	F8VQC1	F8VQC1_MOUSE	Srp72	Signal recognition particle subunit SRP72			21.0701		#DIV/0!	#DIV/0!
Q9EST3	Q9EST3	4ET_MOUSE	Eif4enif1	Eukaryotic translation initiation factor 4E transporter			20.8404		#DIV/0!	#DIV/0!
P61082	P61082	UBC12_MOUSE	Ube2m	NEDD8-conjugating enzyme Ubc12			20.3174		#DIV/0!	#DIV/0!
Q9CQE3	Q9CQE3	RT17_MOUSE	Mrps17	28S ribosomal protein S17, mitochondrial			20.248		#DIV/0!	#DIV/0!
Q9DC48	Q9DC48	PRP17_MOUSE	Cdc40	Pre-mRNA-processing factor 17			20.1311		#DIV/0!	#DIV/0!
Q9CR80	Q9CR80	FA32A_MOUSE	Fam32a	Protein FAM32A			20.0673		#DIV/0!	#DIV/0!
Q9D1E6	Q9D1E6	TBCB_MOUSE	Tbcb	Tubulin-folding cofactor B			19.8453		#DIV/0!	#DIV/0!
Q60692	Q60692	PSB6_MOUSE	Psmb6	Proteasome subunit beta type-6			19.6232		#DIV/0!	#DIV/0!
Q6PHP4	Q6PHP4	Q6PHP4_MOUSE	Zfp512b	Zinc finger protein 512B (Fragment)			19.5238		#DIV/0!	#DIV/0!
Q3UKJ7	Q3UKJ7	SMU1_MOUSE	Smu1	WD40 repeat-containing protein SMU1			19.4809		#DIV/0!	#DIV/0!
Q91W89	Q91W89	MA2C1_MOUSE	Man2c1	Alpha-mannosidase 2C1			19.0937		#DIV/0!	#DIV/0!
E9QAM5	E9QAM5	HELZ2_MOUSE	Helz2	Helicase with zinc finger domain 2			18.9075		#DIV/0!	#DIV/0!
Q5U458	Q5U458	DJC11_MOUSE	Dnajc11	DnaJ homolog subfamily C member 11			18.8998		#DIV/0!	#DIV/0!
P60330	P60330	ESPL1_MOUSE	Espl1	Separin			18.858		#DIV/0!	#DIV/0!
Q91YR7	Q91YR7	PRP6_MOUSE	Prpf6	Pre-mRNA-processing factor 6			18.7039		#DIV/0!	#DIV/0!
Q99L28	Q99L28	RLP24_MOUSE	Rsl24d1	Probable ribosome biogenesis protein RLP24			18.5159		#DIV/0!	#DIV/0!
Q9Z2C8	Q9Z2C8	YBOX2_MOUSE	Ybx2	Y-box-binding protein 2			18.4145		#DIV/0!	#DIV/0!
Q91YD3	Q91YD3	DCP1A_MOUSE	Dcp1a	mRNA-decapping enzyme 1A			18.3794		#DIV/0!	#DIV/0!
P52875	P52875	TM165_MOUSE	Tmem165	Transmembrane protein 165			18.1756		#DIV/0!	#DIV/0!
P27661	Q64522;P27661	H2AX_MOUSE	H2ax	Histone H2AX			17.9004		#DIV/0!	#DIV/0!
Q8C5L7	Q8C5L7	RBM34_MOUSE	Rbm34	RNA-binding protein 34			17.4562		#DIV/0!	#DIV/0!
Q8CEC0	Q8CEC0	NUP88_MOUSE	Nup88	Nuclear pore complex protein Nup88			17.0732		#DIV/0!	#DIV/0!
Q6ZQL4	Q6ZQL4	WDR43_MOUSE	Wdr43	WD repeat-containing protein 43			16.993		#DIV/0!	#DIV/0!
Q9D0M1	Q9D0M1	KPRA_MOUSE	Prpsap1	Phosphoribosyl pyrophosphate synthase-associated protein 1			16.9122		#DIV/0!	#DIV/0!
Q6NSQ7	Q6NSQ7	LTV1_MOUSE	Ltv1	Protein LTV1 homolog			16.0341		#DIV/0!	#DIV/0!
Q8BK72	Q8BK72	RT27_MOUSE	Mrps27	28S ribosomal protein S27, mitochondrial			15.8102		#DIV/0!	#DIV/0!
Q9D024	Q9D024	CCD47_MOUSE	Ccdc47	PAT complex subunit CCDC47			14.5636		#DIV/0!	#DIV/0!
Q6P7W2	Q6P7W2	SHKB1_MOUSE	Shkbp1	SH3KBP1-binding protein 1			14.5021		#DIV/0!	#DIV/0!
Q75NR7	Q75NR7	RECQ4_MOUSE	Recql4	ATP-dependent DNA helicase Q4			13.9704		#DIV/0!	#DIV/0!
O88544	O88544	CSN4_MOUSE	Cops4	COP9 signalosome complex subunit 4			13.7543		#DIV/0!	#DIV/0!
Q7TPM1	Q7TPM1	PRC2B_MOUSE	Prrc2b	Protein PRRC2B			13.6791		#DIV/0!	#DIV/0!
Q8C9B9	Q8C9B9	DIDO1_MOUSE	Dido1	Death-inducer obliterator 1			13.1399		#DIV/0!	#DIV/0!
P62334	P62334	PRS10_MOUSE	Psmc6	26S proteasome regulatory subunit 10B			13.0368		#DIV/0!	#DIV/0!
Q0VBD2	Q0VBD2	MCM10_MOUSE	Mcm10	Protein MCM10 homolog			12.6709		#DIV/0!	#DIV/0!
Q8BGT7	Q8BGT7	SPF30_MOUSE	Smndc1	Survival of motor neuron-related-splicing factor 30			12.2805		#DIV/0!	#DIV/0!
Q9CZ91	Q9CZ91	SRFB1_MOUSE	Srfbp1	Serum response factor-binding protein 1			12.2789		#DIV/0!	#DIV/0!
A2A6A1	A2A6A1	GPTC8_MOUSE	Gpatch8	G patch domain-containing protein 8			11.5834		#DIV/0!	#DIV/0!
Q9CR67	Q9CR67	TMM33_MOUSE	Tmem33	Transmembrane protein 33			11.4592		#DIV/0!	#DIV/0!
Q8CJ27	Q8CJ27	ASPM_MOUSE	Aspm	Abnormal spindle-like microcephaly-associated protein homolog			11.2178		#DIV/0!	#DIV/0!
Q9CTH6	Q9CTH6	FCF1_MOUSE	Fcf1	rRNA-processing protein FCF1 homolog			11.1021		#DIV/0!	#DIV/0!
Q3UZ01	Q3UZ01	RNPC3_MOUSE	Rnpc3	RNA-binding region-containing protein 3			10.7915		#DIV/0!	#DIV/0!
Q5HZJ0	Q5HZJ0	RNC_MOUSE	Drosha	Ribonuclease 3			10.7359		#DIV/0!	#DIV/0!
Q80Y44	Q80Y44	DDX10_MOUSE	Ddx10	Probable ATP-dependent RNA helicase DDX10			10.0085		#DIV/0!	#DIV/0!
Q8VDY4	Q8VDY4	EFCB7_MOUSE	Efcab7	EF-hand calcium-binding domain-containing protein 7			9.98466		#DIV/0!	#DIV/0!
L0N7N1	L0N7N1	KIF14_MOUSE	Kif14	Kinesin-like protein KIF14			9.91269		#DIV/0!	#DIV/0!
Q8BTZ4	Q8BTZ4	APC5_MOUSE	Anapc5	Anaphase-promoting complex subunit 5			9.11919		#DIV/0!	#DIV/0!
Q9DCH2	Q9DCH2	POP7_MOUSE	Pop7	Ribonuclease P protein subunit p20			8.62169		#DIV/0!	#DIV/0!
Q99N85	Q99N85	RT18A_MOUSE	Mrps18a	28S ribosomal protein S18a, mitochondrial			7.51781		#DIV/0!	#DIV/0!
Q6PFX9	Q6PFX9	TNKS1_MOUSE	Tnks	Poly [ADP-ribose] polymerase tankyrase-1			7.47217		#DIV/0!	#DIV/0!
P24860	P24860	CCNB1_MOUSE	Ccnb1	G2/mitotic-specific cyclin-B1			7.34229		#DIV/0!	#DIV/0!
Q52KI8	Q52KI8	SRRM1_MOUSE	Srrm1	Serine/arginine repetitive matrix protein 1			7.1075		#DIV/0!	#DIV/0!
Q8BU03	Q8BU03	PWP2_MOUSE	Pwp2	Periodic tryptophan protein 2 homolog			6.1514		#DIV/0!	#DIV/0!
Q8C0D4	Q8C0D4	RHG12_MOUSE	Arhgap12	Rho GTPase-activating protein 12			5.57324		#DIV/0!	#DIV/0!
Q5U4E2	Q5U4E2	REPI1_MOUSE	Repin1	Replication initiator 1			5.34777		#DIV/0!	#DIV/0!
Q9Z1X2	Q9Z1X2	PTSS2_MOUSE	Ptdss2	Phosphatidylserine synthase 2			5.02269		#DIV/0!	#DIV/0!
Q9D4H8	Q9D4H8	CUL2_MOUSE	Cul2	Cullin-2			4.95879		#DIV/0!	#DIV/0!
Q8BWY3	Q8BWY3	ERF1_MOUSE	Etf1	Eukaryotic peptide chain release factor subunit 1			4.54215		#DIV/0!	#DIV/0!
Q61474	Q61474	MSI1H_MOUSE	Msi1	RNA-binding protein Musashi homolog 1		29.0359	140.747		0	#DIV/0!
Q3U0V1	Q3U0V1	FUBP2_MOUSE	Khsrp	Far upstream element-binding protein 2	2333.39	36401.8	13380.6	13.4831	0.064101	992.398
P70349	P70349	HINT1_MOUSE	Hint1	Adenosine 5'-monophosphoramidase HINT1	6951.21		18038.3	19.8236	#DIV/0!	909.941
P97379	P97379	G3BP2_MOUSE	G3bp2	Ras GTPase-activating protein-binding protein 2	845.908		25932.9	32.9214	#DIV/0!	787.722
O08553	O08553	DPYL2_MOUSE	Dpysl2	Dihydropyrimidinase-related protein 2	327.481		7704.66	21.7836	#DIV/0!	353.691
Q64213	Q64213	SF01_MOUSE	Sf1	Splicing factor 1	192.786		3903.78	11.7588	#DIV/0!	331.988
P26039	P26039	TLN1_MOUSE	Tln1	Talin-1	584.613	431.164	1130.74	3.61865	1.35589	312.476
Q7TPV4	Q7TPV4	MBB1A_MOUSE	Mybbp1a	Myb-binding protein 1A	256.568		31897.7	127.358	#DIV/0!	250.457
Q60865	Q60865	CAPR1_MOUSE	Caprin1	Caprin-1	522.888		13822.5	56.9829	#DIV/0!	242.573
Q9D0R8	Q9D0R8	LSM12_MOUSE	Lsm12	Protein LSM12	14.5748		3190.15	15.6079	#DIV/0!	204.393
Q7TQH0	Q7TQH0	ATX2L_MOUSE	Atxn2l	Ataxin-2-like protein	36.0988		8183.29	47.9374	#DIV/0!	170.708
P29341	A2A5N3;P29341	PABP1_MOUSE	Pabpc1	Polyadenylate-binding protein 1	224.338		55777	329.523	#DIV/0!	169.266
Q5F2E7	Q5F2E7	NUFP2_MOUSE	Nufip2	FMR1-interacting protein NUFIP2	16.5357		3879.73	23.0936	#DIV/0!	168
P97855	P97855	G3BP1_MOUSE	G3bp1	Ras GTPase-activating protein-binding protein 1	256.559		5640.77	36.8448	#DIV/0!	153.095
Q9JJF3	Q9JJF3	RIOX1_MOUSE	Riox1	Ribosomal oxygenase 1	68.0268		2818.14	22.8426	#DIV/0!	123.372
P35922	P35922	FMR1_MOUSE	Fmr1	Fragile X messenger ribonucleoprotein 1	27.0335		3008.9	24.795	#DIV/0!	121.351
P52479	P52479	UBP10_MOUSE	Usp10	Ubiquitin carboxyl-terminal hydrolase 10	93.1668		2920.83	24.5808	#DIV/0!	118.826
Q6PHQ9	Q6PHQ9	Q6PHQ9_MOUSE	Pabpc4	Polyadenylate-binding protein	334.258		6881.97	58.7452	#DIV/0!	117.149
Q9JKY5	Q8VD75;Q9JKY5	HIP1R_MOUSE	Hip1r	Huntingtin-interacting protein 1-related protein	675.29		6713.62	58.4805	#DIV/0!	114.801
Q9WVR4	Q9WVR4	FXR2_MOUSE	Fxr2	RNA-binding protein FXR2	127.902		2517.44	22.7571	#DIV/0!	110.622
Q8BPK2	Q8BPK2	ZCHC3_MOUSE	Zcchc3	Zinc finger CCHC domain-containing protein 3			1195.77	11.0349	#DIV/0!	108.363
P62754	P62754	RS6_MOUSE	Rps6	40S ribosomal protein S6	113.855		4956.63	47.3105	#DIV/0!	104.768
Q80X50	Q80X50	UBP2L_MOUSE	Ubap2l	Ubiquitin-associated protein 2-like	32.5418		386.757	3.71364	#DIV/0!	104.145
P62960	Q9Z2C8;P62960;Q9JKB3	YBOX1_MOUSE	Ybx1	Y-box-binding protein 1	37.4284		4743.22	46.7687	#DIV/0!	101.419
Q9EPU0	Q9EPU0	RENT1_MOUSE	Upf1	Regulator of nonsense transcripts 1	93.2711		2350.94	25.2357	#DIV/0!	93.1593
Q5SF07	Q5SF07	IF2B2_MOUSE	Igf2bp2	Insulin-like growth factor 2 mRNA-binding protein 2			2021.88	21.7214	#DIV/0!	93.0824
P15864	P15864	H12_MOUSE	H1-2	Histone H1.2	284.706		20845.9	238.285	#DIV/0!	87.4831
Q922P9	Q922P9	GLYR1_MOUSE	Glyr1	Cytokine-like nuclear factor N-PAC			249.434	2.91182	#DIV/0!	85.6626
Q9CPN8	Q9CPN8	IF2B3_MOUSE	Igf2bp3	Insulin-like growth factor 2 mRNA-binding protein 3			3328.32	39.1471	#DIV/0!	85.0209
Q62448	Q62448	IF4G2_MOUSE	Eif4g2	Eukaryotic translation initiation factor 4 gamma 2	207.085		835.595	10.225	#DIV/0!	81.7208
P54823	P54823	DDX6_MOUSE	Ddx6	Probable ATP-dependent RNA helicase DDX6	24.9551		2863.07	35.4033	#DIV/0!	80.8701
O88477	O88477	IF2B1_MOUSE	Igf2bp1	Insulin-like growth factor 2 mRNA-binding protein 1	736.389		5753.13	73.0994	#DIV/0!	78.7028
Q61584	Q61584	FXR1_MOUSE	Fxr1	RNA-binding protein FXR1	567.259	39.7025	9187.01	117.035	14.2877	78.498
Q6ZWN5	Q6ZWN5	RS9_MOUSE	Rps9	40S ribosomal protein S9	431.791		21782	283.187	#DIV/0!	76.9174
P43275	P43275	H11_MOUSE	H1-1	Histone H1.1			2134.8	29.5642	#DIV/0!	72.209
Q9WVG6	Q9WVG6	CARM1_MOUSE	Carm1	Histone-arginine methyltransferase CARM1	593.175		4044.37	56.7524	#DIV/0!	71.2634
Q587J6	Q587J6	LITD1_MOUSE	L1td1	LINE-1 type transposase domain-containing protein 1			4771.63	68.1939	#DIV/0!	69.9715
Q8BWW4	Q8BWW4	LARP4_MOUSE	Larp4	La-related protein 4	11.9632		582.158	8.40023	#DIV/0!	69.3026
Q8K3W3	Q8K3W3	CASC3_MOUSE	Casc3	Protein CASC3	20.7255		988.343	14.4104	#DIV/0!	68.5854
Q6ZQ58	Q6ZQ58	LARP1_MOUSE	Larp1	La-related protein 1	28.5328		2162.57	31.7973	#DIV/0!	68.0111
A0A1Y7VJN6	P03987;A0A1Y7VJN6	A0A1Y7VJN6_MOUSE	Ighg3	Immunoglobulin heavy constant gamma 3 (Fragment)	8957.85	1839.32	7924.79	122.875	4.8702	64.4947
P84099	P84099	RL19_MOUSE	Rpl19	60S ribosomal protein L19	152.308		6321.82	100.227	#DIV/0!	63.075
P61255	P61255	RL26_MOUSE	Rpl26	60S ribosomal protein L26	101.383		7441.21	119.373	#DIV/0!	62.3358
P43274	P43274	H14_MOUSE	H1-4	Histone H1.4	457.643		22104	359.009	#DIV/0!	61.5695
P23249	P23249	MOV10_MOUSE	Mov10	Putative helicase MOV-10	15.7981		355.685	5.77951	#DIV/0!	61.5424
G3UYU0	Q69Z36;Q05A36;G3UYU0;Q3UE17	G3UYU0_MOUSE	Mex3a	Mex3 RNA binding family member A			399.233	6.60098	#DIV/0!	60.4809
P70372	P70372	ELAV1_MOUSE	Elavl1	ELAV-like protein 1	56.0297		4321.78	71.4976	#DIV/0!	60.4465
Q8K3Y3	Q8K3Y3	LN28A_MOUSE	Lin28a	Protein lin-28 homolog A			3010.83	49.8477	#DIV/0!	60.4006
Q3TLH4	Q3TLH4	PRC2C_MOUSE	Prrc2c	Protein PRRC2C	23.3388		2103.51	34.9999	#DIV/0!	60.1005
P62900	P62900	RL31_MOUSE	Rpl31	60S ribosomal protein L31	46.6867		3144.67	53.9923	#DIV/0!	58.2429
Q8BP67	Q8BP67	RL24_MOUSE	Rpl24	60S ribosomal protein L24	60.6231		2925.8	51.7034	#DIV/0!	56.5882
Q91W18	Q91W18	TDRD3_MOUSE	Tdrd3	Tudor domain-containing protein 3	16.4228		401.938	7.40047	#DIV/0!	54.3125
P43276	P43276	H15_MOUSE	H1-5	Histone H1.5	39.9974		10352.6	194.108	#DIV/0!	53.3342
P61358	P61358	RL27_MOUSE	Rpl27	60S ribosomal protein L27	279.564		14592.4	273.904	#DIV/0!	53.2756
O88796	O88796	RPP30_MOUSE	Rpp30	Ribonuclease P protein subunit p30			30.4638	0.581318	#DIV/0!	52.4047
O08856	O08856	ELL_MOUSE	Ell	RNA polymerase II elongation factor ELL	29.5153		407.059	7.77649	#DIV/0!	52.3448
Q9JKB3	Q9JKB3	YBOX3_MOUSE	Ybx3	Y-box-binding protein 3			925.863	18.3588	#DIV/0!	50.4316
P62242	P62242	RS8_MOUSE	Rps8	40S ribosomal protein S8	137.28	10.153	3634.51	73.1696	13.5211	49.6724
Q99PU8	Q99PU8	DHX30_MOUSE	Dhx30	ATP-dependent RNA helicase DHX30			620.804	12.6221	#DIV/0!	49.1839
Q9CY57	Q9CY57	CHTOP_MOUSE	Chtop	Chromatin target of PRMT1 protein	6.21859		205.991	4.3325	#DIV/0!	47.5455
P62849	P62849	RS24_MOUSE	Rps24	40S ribosomal protein S24	57.2475		1782.94	37.985	#DIV/0!	46.938
Q1PSW8	Q1PSW8	LIN41_MOUSE	Trim71	E3 ubiquitin-protein ligase TRIM71			344.778	7.49936	#DIV/0!	45.9743
Q8BVY0	Q8BVY0	RL1D1_MOUSE	Rsl1d1	Ribosomal L1 domain-containing protein 1	6.92554		865.699	19.6262	#DIV/0!	44.1094
O35098	O35098	DPYL4_MOUSE	Dpysl4	Dihydropyrimidinase-related protein 4	70.6897		2855.15	65.5546	#DIV/0!	43.5538
Q8BG05	Q8BG05	ROA3_MOUSE	Hnrnpa3	Heterogeneous nuclear ribonucleoprotein A3	26.1326		3135.46	72.4268	#DIV/0!	43.2914
P47963	P47963	RL13_MOUSE	Rpl13	60S ribosomal protein L13	91.4		4902.38	113.705	#DIV/0!	43.1149
P27659	P27659;E9PWZ3	RL3_MOUSE	Rpl3	60S ribosomal protein L3			2770.82	64.3576	#DIV/0!	43.0535
P14115	P14115	RL27A_MOUSE	Rpl27a	60S ribosomal protein L27a	263.499		8357	197.34	#DIV/0!	42.3482
Q80U58	Q80U78;Q80U58	PUM2_MOUSE	Pum2	Pumilio homolog 2	12.1979		391.857	9.33762	#DIV/0!	41.9654
Q9CXY6	Q9CXY6	ILF2_MOUSE	Ilf2	Interleukin enhancer-binding factor 2			877.204	21.0493	#DIV/0!	41.6738
Q9CPR4	Q9CPR4	RL17_MOUSE	Rpl17	60S ribosomal protein L17	142.294		4707.89	119.324	#DIV/0!	39.4547
Q91YU8	Q91YU8	SSF1_MOUSE	Ppan	Suppressor of SWI4 1 homolog			202.756	5.18355	#DIV/0!	39.1153
Q6ZWV3	Q6ZWV3;P86048	RL10_MOUSE	Rpl10	60S ribosomal protein L10	59.9654		2112.13	54.1968	#DIV/0!	38.9715
Q9Z2X1	Q9Z2X1	HNRPF_MOUSE	Hnrnpf	Heterogeneous nuclear ribonucleoprotein F	18.0781		1058.29	27.2763	#DIV/0!	38.7989
P62855	P62855	RS26_MOUSE	Rps26	40S ribosomal protein S26			7313.79	190.434	#DIV/0!	38.4059
P62751	P62751	RL23A_MOUSE	Rpl23a	60S ribosomal protein L23a	53.6597		3002.2	79.2536	#DIV/0!	37.8809
P62301	P62301	RS13_MOUSE	Rps13	40S ribosomal protein S13	197.465		7865.31	208.728	#DIV/0!	37.6821
Q7TSC1	Q7TSC1	PRC2A_MOUSE	Prrc2a	Protein PRRC2A	14.2273		363.275	9.78737	#DIV/0!	37.1167
Q9CPT5	Q9CPT5	NOP16_MOUSE	Nop16	Nucleolar protein 16			199.111	5.36524	#DIV/0!	37.1113
Q9EPU4	Q9EPU4	CPSF1_MOUSE	Cpsf1	Cleavage and polyadenylation specificity factor subunit 1	80.1614		737.765	20.1773	#DIV/0!	36.5641
P41105	P41105	RL28_MOUSE	Rpl28	60S ribosomal protein L28	30.5394		2751.71	79.4605	#DIV/0!	34.6299
Q9CY66	Q9CY66	GAR1_MOUSE	Gar1	H/ACA ribonucleoprotein complex subunit 1			239.735	6.97216	#DIV/0!	34.3846
P62996	P62996	TRA2B_MOUSE	Tra2b	Transformer-2 protein homolog beta			564.1	16.4273	#DIV/0!	34.3392
Q6NZJ6	Q6NZJ6	IF4G1_MOUSE	Eif4g1	Eukaryotic translation initiation factor 4 gamma 1	9.84863		791.574	23.4827	#DIV/0!	33.7088
P62267	P62267	RS23_MOUSE	Rps23	40S ribosomal protein S23	59.74		2696.32	80.5931	#DIV/0!	33.456
Q9Z315	Q9Z315	SNUT1_MOUSE	Sart1	U4/U6.U5 tri-snRNP-associated protein 1			219.601	6.5731	#DIV/0!	33.409
P97351	P97351	RS3A_MOUSE	Rps3a	40S ribosomal protein S3a	129.93	10.495	4484.36	134.643	12.3802	33.3056
Q91VR5	Q91VR5	DDX1_MOUSE	Ddx1	ATP-dependent RNA helicase DDX1	71.0828		3397.66	102.765	#DIV/0!	33.0624
P84104	P84104	SRSF3_MOUSE	Srsf3	Serine/arginine-rich splicing factor 3	27.9739		1629.54	50.4455	#DIV/0!	32.303
Q8CG46	Q8CG46	SMC5_MOUSE	Smc5	Structural maintenance of chromosomes protein 5			39.6125	1.23971	#DIV/0!	31.953
Q7TMK9	Q7TMK9	HNRPQ_MOUSE	Syncrip	Heterogeneous nuclear ribonucleoprotein Q	32.5724		899.804	28.3384	#DIV/0!	31.7521
P83882	P83882;A0A2I3BPG9	RL36A_MOUSE	Rpl36a	60S ribosomal protein L36a	27.8054		1532.66	48.8809	#DIV/0!	31.355
P25444	P25444	RS2_MOUSE	Rps2	40S ribosomal protein S2	108.626		3904.43	126.31	#DIV/0!	30.9115
Q99LF4	Q99LF4	RTCB_MOUSE	Rtcb	RNA-splicing ligase RtcB homolog	34.729		1276.4	42.0154	#DIV/0!	30.3793
Q45KJ6	Q45KJ6	LN28B_MOUSE	Lin28b	Protein lin-28 homolog B			195.087	6.42423	#DIV/0!	30.3674
O35737	O35737	HNRH1_MOUSE	Hnrnph1	Heterogeneous nuclear ribonucleoprotein H	38.2656		1766.61	58.747	#DIV/0!	30.0715
Q9QXK7	Q9QXK7	CPSF3_MOUSE	Cpsf3	Cleavage and polyadenylation specificity factor subunit 3	59.7682		470.42	15.8493	#DIV/0!	29.6808
Q91YK2	Q91YK2	RRP1B_MOUSE	Rrp1b	Ribosomal RNA processing protein 1 homolog B			264.795	8.92883	#DIV/0!	29.6562
Q9CQE8	Q9CQE8	RTRAF_MOUSE	RTRAF	RNA transcription, translation and transport factor protein	18.6946		879.547	30.3293	#DIV/0!	28.9999
Q8VHK9	Q8VHK9	DHX36_MOUSE	Dhx36	ATP-dependent DNA/RNA helicase DHX36	3.77606		274.643	9.67438	#DIV/0!	28.3887
Q8K4P0	Q8K4P0	WDR33_MOUSE	Wdr33	pre-mRNA 3' end processing protein WDR33	70.2995		667.322	23.8587	#DIV/0!	27.9698
Q9WV02	Q9WV02;Q91VM5;A0A2I3BRL8	RBMX_MOUSE	Rbmx	RNA-binding motif protein, X chromosome			800.144	28.9648	#DIV/0!	27.6247
P47964	P47964	RL36_MOUSE	Rpl36	60S ribosomal protein L36	24.2525		498.195	18.1767	#DIV/0!	27.4084
E9Q3G8	E9Q3G8	E9Q3G8_MOUSE	Nup153	Nucleoporin 153			372.09	13.6858	#DIV/0!	27.188
Q91VX2	Q91VX2	UBAP2_MOUSE	Ubap2	Ubiquitin-associated protein 2	12.5659		459.003	16.9836	#DIV/0!	27.0262
P47915	W4VSN7;P47915	RL29_MOUSE	Rpl29	60S ribosomal protein L29			489.375	18.2909	#DIV/0!	26.7551
Q8VDM6	Q8VDM6	HNRL1_MOUSE	Hnrnpul1	Heterogeneous nuclear ribonucleoprotein U-like protein 1			63.0715	2.36015	#DIV/0!	26.7235
P62702	P62702	RS4X_MOUSE	Rps4x	40S ribosomal protein S4, X isoform	285.483		7165.17	278.809	#DIV/0!	25.6992
Q9Z1X4	Q9Z1X4;Q91WM1	ILF3_MOUSE	Ilf3	Interleukin enhancer-binding factor 3	9.94483		512.92	20.3656	#DIV/0!	25.1856
O35218	O35218	CPSF2_MOUSE	Cpsf2	Cleavage and polyadenylation specificity factor subunit 2	40.1613		409.563	16.265	#DIV/0!	25.1806
P62264	P62264	RS14_MOUSE	Rps14	40S ribosomal protein S14	118.685	17.7648	5838.84	236.838	6.68091	24.6533
Q6ZWV7	Q6ZWV7	RL35_MOUSE	Rpl35	60S ribosomal protein L35	72.5756		2590.98	106.819	#DIV/0!	24.2558
Q8CI11	Q8CI11	GNL3_MOUSE	Gnl3	Guanine nucleotide-binding protein-like 3	408.258		733.406	30.9987	#DIV/0!	23.6593
Q8CJG0	Q8CJG0;Q8CJF9;Q8CJG1	AGO2_MOUSE	Ago2	Protein argonaute-2	35.9195		404.145	17.1997	#DIV/0!	23.4972
P84089	P84089	ERH_MOUSE	Erh	Enhancer of rudimentary homolog	7.65217		496.295	21.3684	#DIV/0!	23.2257
P61979	P61979	HNRPK_MOUSE	Hnrnpk	Heterogeneous nuclear ribonucleoprotein K	43.8439		2743.29	118.141	#DIV/0!	23.2205
O70311	O70311	NMT2_MOUSE	Nmt2	Glycylpeptide N-tetradecanoyltransferase 2			163.091	7.18085	#DIV/0!	22.7119
Q9D824	Q9D824	FIP1_MOUSE	Fip1l1	Pre-mRNA 3'-end-processing factor FIP1	70.122		811.801	35.9153	#DIV/0!	22.6032
Q91WM1	Q91WM1	STRBP_MOUSE	Strbp	Spermatid perinuclear RNA-binding protein			98.1669	4.37004	#DIV/0!	22.4636
Q8BK35	Q8BK35	NOP53_MOUSE	Nop53	Ribosome biogenesis protein NOP53			141.318	6.38901	#DIV/0!	22.1189
Q9JIK5	Q9JIK5	DDX21_MOUSE	Ddx21	Nucleolar RNA helicase 2			1451.1	65.6124	#DIV/0!	22.1162
P17225	P17225	PTBP1_MOUSE	Ptbp1	Polypyrimidine tract-binding protein 1	9.28856	30.1888	1329.92	62.087	0.307682	21.4203
P62281	P62281	RS11_MOUSE	Rps11	40S ribosomal protein S11	202.31		6168.64	290.447	#DIV/0!	21.2384
Q08288	Q08288	LYAR_MOUSE	Lyar	Cell growth-regulating nucleolar protein			255.918	12.0758	#DIV/0!	21.1926
O54941	P46460;O54941	SMCE1_MOUSE	Smarce1	SWI/SNF-related matrix-associated actin-dependent regulator of chromatin subfamily E member 1	96.7954		69.7695	3.30941	#DIV/0!	21.0822
P62852	P62852	RS25_MOUSE	Rps25	40S ribosomal protein S25	185.577	37.698	8626.71	413.461	4.92273	20.8646
Q501J6	Q501J6	DDX17_MOUSE	Ddx17	Probable ATP-dependent RNA helicase DDX17			460.758	22.4882	#DIV/0!	20.4889
Q99ME9	Q99ME9	GTPB4_MOUSE	Gtpbp4	GTP-binding protein 4	7.28818		210.853	10.3191	#DIV/0!	20.4333
Q9D8E6	Q9D8E6	RL4_MOUSE	Rpl4	60S ribosomal protein L4	37.9749		1473.6	72.6562	#DIV/0!	20.2818
O70133	O70133	DHX9_MOUSE	Dhx9	ATP-dependent RNA helicase A	18.8481		788.386	39.3205	#DIV/0!	20.0503
Q9CZM2	Q9CZM2	RL15_MOUSE	Rpl15	60S ribosomal protein L15	37.078		1392.21	69.4536	#DIV/0!	20.0452
Q8JZX4	Q8JZX4	SPF45_MOUSE	Rbm17	Splicing factor 45			106.732	5.36814	#DIV/0!	19.8825
Q8VEK3	Q8VEK3	HNRPU_MOUSE	Hnrnpu	Heterogeneous nuclear ribonucleoprotein U	72.472		4318.06	217.228	#DIV/0!	19.878
E9PYL2	E9PYL2	PRR12_MOUSE	Prr12	Proline-rich protein 12			93.1023	4.71285	#DIV/0!	19.755
Q6NZL1	Q6NZL1	Q6NZL1_MOUSE	Dhx37	DEAH (Asp-Glu-Ala-His) box polypeptide 37			124.113	6.35499	#DIV/0!	19.53
Q3UHC0	Q3UHC0	TNR6C_MOUSE	Tnrc6c	Trinucleotide repeat-containing gene 6C protein			102.504	5.29376	#DIV/0!	19.3632
P56960	P56960	EXOSX_MOUSE	Exosc10	Exosome component 10	9.63969		104.456	5.40615	#DIV/0!	19.3217
Q9EQP2	Q9EQP2	EHD4_MOUSE	Ehd4	EH domain-containing protein 4	54.707		470.391	24.7562	#DIV/0!	19.0009
Q8CJ67	Q8CJ67	STAU2_MOUSE	Stau2	Double-stranded RNA-binding protein Staufen homolog 2	25.8189		117.326	6.22052	#DIV/0!	18.8611
Q91VC3	Q91VC3;E9PV04;A0A0N4SVP8	IF4A3_MOUSE	Eif4a3	Eukaryotic initiation factor 4A-III	25.1939		1198.38	63.5719	#DIV/0!	18.8508
D3YXK2	D3YXK2	SAFB1_MOUSE	Safb	Scaffold attachment factor B1			169.322	8.98934	#DIV/0!	18.8359
P32067	P32067	LA_MOUSE	Ssb	Lupus La protein homolog	45.1296		748.882	39.8814	#DIV/0!	18.7777
P47911	P47911	RL6_MOUSE	Rpl6	60S ribosomal protein L6	71.3744		1833.32	98.2833	#DIV/0!	18.6534
P62830	P62830	RL23_MOUSE	Rpl23	60S ribosomal protein L23	92.2228	5.29354	5081.31	275.28	17.4218	18.4587
Q8BW10	Q8BW10	NOB1_MOUSE	Nob1	RNA-binding protein NOB1			167.834	9.12629	#DIV/0!	18.3902
P10922	P10922	H10_MOUSE	H1-0	Histone H1.0	543.445	86.8875	1281.07	70.1554	6.25458	18.2605
P19253	P19253	RL13A_MOUSE	Rpl13a	60S ribosomal protein L13a	35.1194		1441.56	79.9851	#DIV/0!	18.0229
Q8R050	Q8R050	ERF3A_MOUSE	Gspt1	Eukaryotic peptide chain release factor GTP-binding subunit ERF3A			343.543	19.2521	#DIV/0!	17.8444
P12382	P12382	PFKAL_MOUSE	Pfkl	ATP-dependent 6-phosphofructokinase, liver type	161.062	30.8861	1065.19	60.0188	5.21471	17.7476
Q99LI7	Q99LI7	CSTF3_MOUSE	Cstf3	Cleavage stimulation factor subunit 3	22.5088		228.052	12.896	#DIV/0!	17.6839
P62918	P62918	RL8_MOUSE	Rpl8	60S ribosomal protein L8	106.49		2695.85	152.947	#DIV/0!	17.626
Q9CWZ3	Q9CWZ3;A0A0N4SUH6	RBM8A_MOUSE	Rbm8a	RNA-binding protein 8A	15.7712		453.634	26.0598	#DIV/0!	17.4074
Q8VC52	Q8VC52	RBPS2_MOUSE	Rbpms2	RNA-binding protein with multiple splicing 2			258.77	14.8989	#DIV/0!	17.3684
Q921N6	Q921N6	DDX27_MOUSE	Ddx27	Probable ATP-dependent RNA helicase DDX27			109.341	6.39515	#DIV/0!	17.0975
Q60749	Q9R226;Q9WU01;Q60749	KHDR1_MOUSE	Khdrbs1	KH domain-containing, RNA-binding, signal transduction-associated protein 1	37.6035		2139.11	125.191	#DIV/0!	17.0868
Q99LC2	Q99LC2	CSTF1_MOUSE	Cstf1	Cleavage stimulation factor subunit 1			192.592	11.2776	#DIV/0!	17.0774
Q8K019	Q8K019	BCLF1_MOUSE	Bclaf1	Bcl-2-associated transcription factor 1	49.5958		564.528	33.4796	#DIV/0!	16.8619
P12970	P12970	RL7A_MOUSE	Rpl7a	60S ribosomal protein L7a	94.0415		3013.82	180.035	#DIV/0!	16.7402
Q569Z6	Q569Z6	TR150_MOUSE	Thrap3	Thyroid hormone receptor-associated protein 3	11.7346		685.965	41.1616	#DIV/0!	16.6652
O09167	O09167	RL21_MOUSE	Rpl21	60S ribosomal protein L21	35.4815		886.429	53.249	#DIV/0!	16.6469
P62717	P62717	RL18A_MOUSE	Rpl18a	60S ribosomal protein L18a			296.637	17.836	#DIV/0!	16.6314
P49312	P49312	ROA1_MOUSE	Hnrnpa1	Heterogeneous nuclear ribonucleoprotein A1			453.01	27.2559	#DIV/0!	16.6206
Q9D1R9	Q9D1R9	RL34_MOUSE	Rpl34	60S ribosomal protein L34	69.158		1312.91	81.5176	#DIV/0!	16.1058
Q9CR57	Q9CR57	RL14_MOUSE	Rpl14	60S ribosomal protein L14	63.2879		1059.37	65.8434	#DIV/0!	16.0892
P62245	P62245	RS15A_MOUSE	Rps15a	40S ribosomal protein S15a	101.862		5527.46	345.867	#DIV/0!	15.9815
P35980	P35980	RL18_MOUSE	Rpl18	60S ribosomal protein L18	18.2986		797.008	50.2828	#DIV/0!	15.8505
Q9CQS2	Q9CQS2	NOP10_MOUSE	Nop10	H/ACA ribonucleoprotein complex subunit 3			375.719	23.7268	#DIV/0!	15.8352
Q99PL5	Q99PL5	RRBP1_MOUSE	Rrbp1	Ribosome-binding protein 1			176.429	11.2818	#DIV/0!	15.6384
Q3TWW8	Q8VE97;Q3TWW8	SRSF6_MOUSE	Srsf6	Serine/arginine-rich splicing factor 6			1290.58	82.9495	#DIV/0!	15.5586
Q6NV83	Q6NV83	SR140_MOUSE	U2surp	U2 snRNP-associated SURP motif-containing protein			205.822	13.244	#DIV/0!	15.5408
Q91W39	Q91W39	NCOA5_MOUSE	Ncoa5	Nuclear receptor coactivator 5	125.696		342.253	22.0597	#DIV/0!	15.5149
P63276	P63276	RS17_MOUSE	Rps17	40S ribosomal protein S17	8.04814		346.768	22.5549	#DIV/0!	15.3744
Q8K007	Q8K007	SULF1_MOUSE	Sulf1	Extracellular sulfatase Sulf-1			36.8679	2.40778	#DIV/0!	15.312
P53026	P53026	RL10A_MOUSE	Rpl10a	60S ribosomal protein L10a	78.3376		2456.76	160.772	#DIV/0!	15.281
Q8K3Z9	Q8K3Z9	PO121_MOUSE	Pom121	Nuclear envelope pore membrane protein POM 121	29.9651		240.233	15.8489	#DIV/0!	15.1577
P62911	P62911	RL32_MOUSE	Rpl32	60S ribosomal protein L32			865.874	57.2081	#DIV/0!	15.1355
Q6NZC7	Q6NZC7	S23IP_MOUSE	Sec23ip	SEC23-interacting protein	8.38144		151.015	9.99593	#DIV/0!	15.1076
Q9CQE6	Q9CQE6	ASF1A_MOUSE	Asf1a	Histone chaperone ASF1A		34.7743	283.799	18.8549	0	15.0517
Q00PI9	Q00PI9	HNRL2_MOUSE	Hnrnpul2	Heterogeneous nuclear ribonucleoprotein U-like protein 2			103.221	6.86075	#DIV/0!	15.0451
P35550	P35550	FBRL_MOUSE	Fbl	rRNA 2'-O-methyltransferase fibrillarin			427.577	28.6951	#DIV/0!	14.9007
Q99MR6	Q99MR6	SRRT_MOUSE	Srrt	Serrate RNA effector molecule homolog			143.517	9.73658	#DIV/0!	14.74
Q62167	P16381;Q62095;Q62167	DDX3X_MOUSE	Ddx3x	ATP-dependent RNA helicase DDX3X	38.8786		2699.63	183.266	#DIV/0!	14.7307
Q61656	Q61656	DDX5_MOUSE	Ddx5	Probable ATP-dependent RNA helicase DDX5	23.0617		2380.7	162.837	#DIV/0!	14.6201
Q9Z321	Q9Z321	TOP3B_MOUSE	Top3b	DNA topoisomerase 3-beta-1	11.1867		357.838	25.0664	#DIV/0!	14.2756
Q7TN75	Q7TN75	PEG10_MOUSE	Peg10	Retrotransposon-derived protein PEG10			551.004	38.9747	#DIV/0!	14.1375
Q91W50	Q91W50	CSDE1_MOUSE	Csde1	Cold shock domain-containing protein E1	12.2403		212.658	15.273	#DIV/0!	13.9238
Q05CL8	Q05CL8	LARP7_MOUSE	Larp7	La-related protein 7			314.173	22.6229	#DIV/0!	13.8874
Q3UJB0	Q3UJB0	Q3UJB0_MOUSE	Sf3b2	Splicing factor 3b, subunit 2	13.3103		450.08	33.527	#DIV/0!	13.4244
P14131	P14131	RS16_MOUSE	Rps16	40S ribosomal protein S16	146.743		5492.08	412.878	#DIV/0!	13.3019
Q8C854	Q8C854	MYEF2_MOUSE	Myef2	Myelin expression factor 2			231.385	17.4149	#DIV/0!	13.2866
Q9D0E1	Q9D0E1	HNRPM_MOUSE	Hnrnpm	Heterogeneous nuclear ribonucleoprotein M	45.8745		2053.03	154.986	#DIV/0!	13.2466
P14148	P14148	RL7_MOUSE	Rpl7	60S ribosomal protein L7	41.7125		1293.24	98.5787	#DIV/0!	13.1189
Q9CWT6	Q9CWT6	DDX28_MOUSE	Ddx28	Probable ATP-dependent RNA helicase DDX28			66.0445	5.08867	#DIV/0!	12.9787
Q8JZU2	Q8JZU2	TXTP_MOUSE	Slc25a1	Tricarboxylate transport protein, mitochondrial			54.8444	4.22858	#DIV/0!	12.9699
O35286	O35286;G3X8X0;A2A4P0	DHX15_MOUSE	Dhx15	ATP-dependent RNA helicase DHX15	11.0439		321.129	24.7664	#DIV/0!	12.9663
Q8R081	Q8R081	HNRPL_MOUSE	Hnrnpl	Heterogeneous nuclear ribonucleoprotein L	39.7361		1074.32	83.5004	#DIV/0!	12.866
Q9ESX5	Q9ESX5	DKC1_MOUSE	Dkc1	H/ACA ribonucleoprotein complex subunit DKC1			119.803	9.3451	#DIV/0!	12.8199
O55142	O55142	RL35A_MOUSE	Rpl35a	60S ribosomal protein L35a	91.7819		1837.62	143.825	#DIV/0!	12.7768
A2AJ72	A2AJ72	A2AJ72_MOUSE	Fubp3	Far upstream element (FUSE) binding protein 3			77.1806	6.07773	#DIV/0!	12.6989
Q9CZ62	Q9CZ62	CEP97_MOUSE	Cep97	Centrosomal protein of 97 kDa			133.612	10.5347	#DIV/0!	12.683
A2AJI0	A2AJI0	MA7D1_MOUSE	Map7d1	MAP7 domain-containing protein 1	17.8258		60.0471	4.74412	#DIV/0!	12.6572
Q9D0T1	Q9D0T1	NH2L1_MOUSE	Snu13	NHP2-like protein 1	8.77479		191.165	15.1183	#DIV/0!	12.6446
Q99NB9	Q99NB9	SF3B1_MOUSE	Sf3b1	Splicing factor 3B subunit 1	24.7516		472.494	37.4922	#DIV/0!	12.6025
Q80VY9	Q80VY9	DHX33_MOUSE	Dhx33	ATP-dependent RNA helicase DHX33			59.8775	4.89802	#DIV/0!	12.2248
Q0VBL3	Q0VBL3	RBM15_MOUSE	Rbm15	RNA-binding protein 15			170.002	14.0319	#DIV/0!	12.1154
Q9QX47	Q9QX47	SON_MOUSE	Son	Protein SON	63.1008		411.026	34.7611	#DIV/0!	11.8243
Q9DCA5	Q9DCA5	BRX1_MOUSE	Brix1	Ribosome biogenesis protein BRX1 homolog			119.172	10.0854	#DIV/0!	11.8163
Q921M3	Q921M3	SF3B3_MOUSE	Sf3b3	Splicing factor 3B subunit 3			393.233	33.5857	#DIV/0!	11.7083
Q99JX7	Q99JX7	NXF1_MOUSE	Nxf1	Nuclear RNA export factor 1			171.765	14.6932	#DIV/0!	11.6901
Q9D1C9	Q9D1C9	RRP7A_MOUSE	Rrp7a	Ribosomal RNA-processing protein 7 homolog A			30.8142	2.66696	#DIV/0!	11.5541
Q6PDM2	Q6PDM2	SRSF1_MOUSE	Srsf1	Serine/arginine-rich splicing factor 1			352.264	30.4974	#DIV/0!	11.5506
A2AT37	A2AT37	RENT2_MOUSE	Upf2	Regulator of nonsense transcripts 2			153.344	13.2942	#DIV/0!	11.5347
P68040	P68040	RACK1_MOUSE	Rack1	Receptor of activated protein C kinase 1	36.9498		882.533	77.2808	#DIV/0!	11.4198
P62843	P62843	RS15_MOUSE	Rps15	40S ribosomal protein S15	26.7077		543.88	47.8613	#DIV/0!	11.3637
Q6PFD9	Q6PFD9	NUP98_MOUSE	Nup98	Nuclear pore complex protein Nup98-Nup96			84.8488	7.54026	#DIV/0!	11.2528
Q9Z0W3	Q9Z0W3	NU160_MOUSE	Nup160	Nuclear pore complex protein Nup160	5.52508		93.0507	8.27639	#DIV/0!	11.2429
A2AN08	A2AN08	UBR4_MOUSE	Ubr4	E3 ubiquitin-protein ligase UBR4	32.5527		68.9129	6.23714	#DIV/0!	11.0488
P61406	P61406	EST1A_MOUSE	Smg6	Telomerase-binding protein EST1A			104.697	9.61268	#DIV/0!	10.8916
O70305	O70305	ATX2_MOUSE	Atxn2	Ataxin-2	13.856		374.384	34.3845	#DIV/0!	10.8882
P60867	P60867	RS20_MOUSE	Rps20	40S ribosomal protein S20	44.4228		1840.57	170.337	#DIV/0!	10.8055
Q9EQ61	Q9EQ61	PESC_MOUSE	Pes1	Pescadillo homolog			236.13	22.2889	#DIV/0!	10.5941
P62317	P62317	SMD2_MOUSE	Snrpd2	Small nuclear ribonucleoprotein Sm D2	9.64495		230.227	21.778	#DIV/0!	10.5715
P17809	P17809	GTR1_MOUSE	Slc2a1	Solute carrier family 2, facilitated glucose transporter member 1			122.834	11.6538	#DIV/0!	10.5403
Q99KK2	Q99KK2	NEUA_MOUSE	Cmas	N-acylneuraminate cytidylyltransferase			53.8159	5.14031	#DIV/0!	10.4694
Q8K310	Q8K310	MATR3_MOUSE	Matr3	Matrin-3	21.3592		440.668	42.3043	#DIV/0!	10.4166
Q62376	Q62376	RU17_MOUSE	Snrnp70	U1 small nuclear ribonucleoprotein 70 kDa			143.85	13.822	#DIV/0!	10.4073
P47962	P47962	RL5_MOUSE	Rpl5	60S ribosomal protein L5			286.004	27.5194	#DIV/0!	10.3928
P62309	P62309	RUXG_MOUSE	Snrpg	Small nuclear ribonucleoprotein G			336.093	32.5978	#DIV/0!	10.3103
P61222	P61222	ABCE1_MOUSE	Abce1	ATP-binding cassette sub-family E member 1	54.8806		205.099	20.0529	#DIV/0!	10.2279
Q9CQI7	Q9CQI7	RU2B_MOUSE	Snrpb2	U2 small nuclear ribonucleoprotein B''			148.245	14.5204	#DIV/0!	10.2094
D3Z0K6	D3Z0K6	D3Z0K6_MOUSE	Rsbn1l	Round spermatid basic protein 1-like			36.5805	3.59992	#DIV/0!	10.1615
Q3UM18	Q3UM18	LSG1_MOUSE	Lsg1	Large subunit GTPase 1 homolog			125.337	12.4039	#DIV/0!	10.1046
Q9R0U0	Q9R0U0	SRS10_MOUSE	Srsf10	Serine/arginine-rich splicing factor 10			142.438	14.1117	#DIV/0!	10.0936
Q9D554	Q9D554	SF3A3_MOUSE	Sf3a3	Splicing factor 3A subunit 3			50.6966	5.08264	#DIV/0!	9.97446
Q61990	Q61990	PCBP2_MOUSE	Pcbp2	Poly(rC)-binding protein 2	19.6243		497.173	49.8677	#DIV/0!	9.96984
O35972	O35972	RM23_MOUSE	Mrpl23	39S ribosomal protein L23, mitochondrial			44.8947	4.69845	#DIV/0!	9.55522
Q9CQ69	Q9CQ69	QCR8_MOUSE	Uqcrq	Cytochrome b-c1 complex subunit 8	671.837	28.4367	119.226	12.4854	23.6257	9.54923
Q9WVB0	Q9WVB0	RBPMS_MOUSE	Rbpms	RNA-binding protein with multiple splicing	38.4135		113.152	11.8545	#DIV/0!	9.54507
Q62351	Q62351	TFR1_MOUSE	Tfrc	Transferrin receptor protein 1	45.975		187.051	19.7301	#DIV/0!	9.48049
B2RRE7	B2RRE7	OTUD4_MOUSE	Otud4	OTU domain-containing protein 4	36.9711		274.838	29.9473	#DIV/0!	9.17739
Q9QWT9	Q9QWT9	KIFC1_MOUSE	Kifc1	Kinesin-like protein KIFC1			190.362	20.8729	#DIV/0!	9.12006
Q61937	Q61937	NPM_MOUSE	Npm1	Nucleophosmin			2666.08	293.385	#DIV/0!	9.08731
Q60960	Q60960	IMA5_MOUSE	Kpna1	Importin subunit alpha-5			48.4056	5.3568	#DIV/0!	9.03629
Q922K7	Q922K7	NOP2_MOUSE	Nop2	Probable 28S rRNA (cytosine-C(5))-methyltransferase			162.942	18.1446	#DIV/0!	8.98019
P09405	P09405	NUCL_MOUSE	Ncl	Nucleolin	15.441		1017.47	113.369	#DIV/0!	8.97485
Q921F2	Q921F2	TADBP_MOUSE	Tardbp	TAR DNA-binding protein 43			377.091	42.1591	#DIV/0!	8.94447
P47857	P47857	PFKAM_MOUSE	Pfkm	ATP-dependent 6-phosphofructokinase, muscle type	86.3938	26.3588	45.3135	5.07797	3.27761	8.92355
Q9CXW4	Q9CXW4	RL11_MOUSE	Rpl11	60S ribosomal protein L11	35.9109		2258.71	253.754	#DIV/0!	8.90118
Q6ZWY3	Q6ZWY3	RS27L_MOUSE	Rps27l	40S ribosomal protein S27-like	11.5751		389.438	44.2146	#DIV/0!	8.80791
Q9D7S7	Q9D7S7	RL22L_MOUSE	Rpl22l1	60S ribosomal protein L22-like 1			137.283	15.7086	#DIV/0!	8.73935
O88466	O88466	ZN106_MOUSE	Znf106	Zinc finger protein 106			36.0646	4.21404	#DIV/0!	8.5582
Q8CGZ0	Q8CGZ0	CHERP_MOUSE	Cherp	Calcium homeostasis endoplasmic reticulum protein			134.387	16.09	#DIV/0!	8.35221
P26369	P26369	U2AF2_MOUSE	U2af2	Splicing factor U2AF 65 kDa subunit			116.334	14.1013	#DIV/0!	8.24988
Q3UJB9	Q3UJB9	EDC4_MOUSE	Edc4	Enhancer of mRNA-decapping protein 4	29.2609		221.817	26.9217	#DIV/0!	8.23934
P51410	A0A140T8T4;P51410	RL9_MOUSE	Rpl9	60S ribosomal protein L9	43.9632		581.237	70.6865	#DIV/0!	8.22274
Q9JLI8	Q9JLI8	SART3_MOUSE	Sart3	Squamous cell carcinoma antigen recognized by T-cells 3			56.3154	6.90406	#DIV/0!	8.15685
O55135	O55135	IF6_MOUSE	Eif6	Eukaryotic translation initiation factor 6			132.991	16.391	#DIV/0!	8.11366
P01942	P06467;P01942	HBA_MOUSE	Hba	Hemoglobin subunit alpha	218.609	34.1592	81.6563	10.0912	6.39971	8.09183
Q7TN98	Q7TN98;Q7TN99;Q812E0	CPEB4_MOUSE	Cpeb4	Cytoplasmic polyadenylation element-binding protein 4			53.2093	6.5845	#DIV/0!	8.08099
Q62189	Q62189	SNRPA_MOUSE	Snrpa	U1 small nuclear ribonucleoprotein A			135.77	17.0368	#DIV/0!	7.96922
Q9JIF0	Q9JIF0	ANM1_MOUSE	Prmt1	Protein arginine N-methyltransferase 1	10.8564		318.385	39.9896	#DIV/0!	7.9617
P59708	P59708	SF3B6_MOUSE	Sf3b6	Splicing factor 3B subunit 6			191.068	24.3651	#DIV/0!	7.84187
Q9D903	Q9D903	EBP2_MOUSE	Ebna1bp2	Probable rRNA-processing protein EBP2			98.9291	12.6392	#DIV/0!	7.82716
P57784	P57784	RU2A_MOUSE	Snrpa1	U2 small nuclear ribonucleoprotein A'			221.568	28.4174	#DIV/0!	7.79691
Q5SWD9	Q5SWD9	TSR1_MOUSE	Tsr1	Pre-rRNA-processing protein TSR1 homolog			110.607	14.2484	#DIV/0!	7.76277
Q8BG81	Q8BG81	PDIP3_MOUSE	Poldip3	Polymerase delta-interacting protein 3			84.9152	11.0789	#DIV/0!	7.66459
P62320	P62320	SMD3_MOUSE	Snrpd3	Small nuclear ribonucleoprotein Sm D3	15.9359		488.642	63.8909	#DIV/0!	7.64807
O35658	O35658	C1QBP_MOUSE	C1qbp	Complement component 1 Q subcomponent-binding protein, mitochondrial			424.555	55.5287	#DIV/0!	7.64569
Q8CCF0	Q8CCF0	PRP31_MOUSE	Prpf31	U4/U6 small nuclear ribonucleoprotein Prp31			137.843	18.0522	#DIV/0!	7.6358
P62908	P62908	RS3_MOUSE	Rps3	40S ribosomal protein S3	70.3189		1752.92	230.087	#DIV/0!	7.61851
P62889	P62889	RL30_MOUSE	Rpl30	60S ribosomal protein L30	54.0269		1218.67	160.136	#DIV/0!	7.61022
Q9DBR1	Q9DBR1	XRN2_MOUSE	Xrn2	5'-3' exoribonuclease 2			153.294	20.1559	#DIV/0!	7.60542
Q62095	Q62095	DDX3Y_MOUSE	Ddx3y	ATP-dependent RNA helicase DDX3Y	17.0898		159.466	21.2254	#DIV/0!	7.51298
P62270	F6YVP7;P62270;A0A1Y7VKY1	RS18_MOUSE	Rps18	40S ribosomal protein S18	426.056	22.5503	5083.95	682.542	18.8936	7.44855
Q9D0B0	Q9D0B0	SRSF9_MOUSE	Srsf9	Serine/arginine-rich splicing factor 9			188.979	25.4088	#DIV/0!	7.43754
Q99P88	Q99P88	NU155_MOUSE	Nup155	Nuclear pore complex protein Nup155			133.969	18.1675	#DIV/0!	7.3741
Q6ZWU9	Q6ZWY3;Q6ZWU9	RS27_MOUSE	Rps27	40S ribosomal protein S27	17.2475		728.349	98.8078	#DIV/0!	7.37137
Q7TPD1	Q7TPD1	FBX11_MOUSE	Fbxo11	F-box only protein 11			38.2661	5.26214	#DIV/0!	7.27197
P60335	P60335	PCBP1_MOUSE	Pcbp1	Poly(rC)-binding protein 1	18.3678		363.387	50.5549	#DIV/0!	7.18797
Q3U9G9	Q3U9G9	LBR_MOUSE	Lbr	Delta(14)-sterol reductase LBR			229.389	31.9786	#DIV/0!	7.1732
Q8BJH1	Q8BJH1	ZC21A_MOUSE	Zc2hc1a	Zinc finger C2HC domain-containing protein 1A			61.0272	8.56083	#DIV/0!	7.12865
Q9D0P7	Q9D0P7	PSRC1_MOUSE	Psrc1	Proline/serine-rich coiled-coil protein 1			61.9195	8.8431	#DIV/0!	7.00201
Q8K363	Q8K363	DDX18_MOUSE	Ddx18	ATP-dependent RNA helicase DDX18			213.446	30.6061	#DIV/0!	6.97397
Q91YQ5	Q91YQ5	RPN1_MOUSE	Rpn1	Dolichyl-diphosphooligosaccharide--protein glycosyltransferase subunit 1	8.1386		113.537	16.3487	#DIV/0!	6.94471
O88569	O88569	ROA2_MOUSE	Hnrnpa2b1	Heterogeneous nuclear ribonucleoproteins A2/B1			294.565	43.0301	#DIV/0!	6.84556
Q9CPS7	Q9CPS7	PNO1_MOUSE	Pno1	RNA-binding protein PNO1			60.7037	8.89455	#DIV/0!	6.82482
A2BE28	A2BE28	LAS1L_MOUSE	Las1l	Ribosomal biogenesis protein LAS1L			59.2814	8.68677	#DIV/0!	6.82433
Q99KP6	Q99KP6	PRP19_MOUSE	Prpf19	Pre-mRNA-processing factor 19			370.396	55.9318	#DIV/0!	6.62228
P83870	P83870	PHF5A_MOUSE	Phf5a	PHD finger-like domain-containing protein 5A			175.492	26.6838	#DIV/0!	6.57672
Q9JJI8	Q9JJI8	RL38_MOUSE	Rpl38	60S ribosomal protein L38	43.0983		2149.37	328.791	#DIV/0!	6.53719
Q9DCE5	Q9DCE5	PK1IP_MOUSE	Pak1ip1	p21-activated protein kinase-interacting protein 1			157.456	24.1012	#DIV/0!	6.53312
Q923G2	Q923G2	RPAB3_MOUSE	Polr2h	DNA-directed RNA polymerases I, II, and III subunit RPABC3			30.5239	4.67244	#DIV/0!	6.53275
Q3TKT4	Q6DIC0;Q3TKT4	SMCA4_MOUSE	Smarca4	Transcription activator BRG1	90.2988		110.654	17.3849	#DIV/0!	6.36495
Q91YN9	Q91YN9	BAG2_MOUSE	Bag2	BAG family molecular chaperone regulator 2	50.8147		78.4308	12.4283	#DIV/0!	6.31066
O70325	O70325	GPX4_MOUSE	Gpx4	Phospholipid hydroperoxide glutathione peroxidase	13.6166		59.5436	9.49097	#DIV/0!	6.27371
Q3TSG4	Q3TSG4	ALKB5_MOUSE	Alkbh5	RNA demethylase ALKBH5			23.3045	3.71766	#DIV/0!	6.26859
Q8CGC6	Q8CGC6	RBM28_MOUSE	Rbm28	RNA-binding protein 28			20.6764	3.30307	#DIV/0!	6.25975
Q8C2Q3	Q8C2Q3	RBM14_MOUSE	Rbm14	RNA-binding protein 14			383.385	61.2701	#DIV/0!	6.25729
P14869	P14869	RLA0_MOUSE	Rplp0	60S acidic ribosomal protein P0	20.9963		321.896	51.6328	#DIV/0!	6.23433
Q8BK67	Q8BK67	RCC2_MOUSE	Rcc2	Protein RCC2			725.761	116.506	#DIV/0!	6.22939
Q0P678	Q0P678	ZCH18_MOUSE	Zc3h18	Zinc finger CCCH domain-containing protein 18			57.4756	9.24878	#DIV/0!	6.2144
Q91YT7	Q91YT7;Q8BYK6;P59326	YTHD2_MOUSE	Ythdf2	YTH domain-containing family protein 2			82.8068	13.405	#DIV/0!	6.17731
Q9Z2N8	Q9Z2N8	ACL6A_MOUSE	Actl6a	Actin-like protein 6A	132.026		73.8222	11.9637	#DIV/0!	6.17052
Q91WJ8	Q91WJ8	FUBP1_MOUSE	Fubp1	Far upstream element-binding protein 1	36.1308		81.9313	13.3058	#DIV/0!	6.15756
Q8R0G9	Q8R0G9	NU133_MOUSE	Nup133	Nuclear pore complex protein Nup133	25.9515		105.748	17.1963	#DIV/0!	6.14946
Q6NZF1	Q6NZF1	ZC11A_MOUSE	Zc3h11a	Zinc finger CCCH domain-containing protein 11A			304.199	49.4977	#DIV/0!	6.14572
Q91WD5	Q91WD5	NDUS2_MOUSE	Ndufs2	NADH dehydrogenase [ubiquinone] iron-sulfur protein 2, mitochondrial	161.452		47.838	7.8292	#DIV/0!	6.1102
P35979	P35979	RL12_MOUSE	Rpl12	60S ribosomal protein L12	38.809		738.354	121.463	#DIV/0!	6.07884
Q8K4F6	Q8K4F6	NSUN5_MOUSE	Nsun5	28S rRNA (cytosine-C(5))-methyltransferase			84.5318	13.9106	#DIV/0!	6.07679
Q05512	Q05512	MARK2_MOUSE	Mark2	Serine/threonine-protein kinase MARK2	11.6421		53.679	8.85336	#DIV/0!	6.06312
A2APB8	A2APB8	TPX2_MOUSE	Tpx2	Targeting protein for Xklp2			61.6631	10.191	#DIV/0!	6.05074
Q9CY58	Q9CY58	PAIRB_MOUSE	Serbp1	Plasminogen activator inhibitor 1 RNA-binding protein			639.824	105.891	#DIV/0!	6.04229
Q8VIJ6	Q8VIJ6	SFPQ_MOUSE	Sfpq	Splicing factor, proline- and glutamine-rich			759.016	126.689	#DIV/0!	5.99118
P61620	Q9JLR1;P61620	S61A1_MOUSE	Sec61a1	Protein transport protein Sec61 subunit alpha isoform 1			111.63	18.644	#DIV/0!	5.98745
Q60668	Q60668	HNRPD_MOUSE	Hnrnpd	Heterogeneous nuclear ribonucleoprotein D0	10.0029		134.108	22.5615	#DIV/0!	5.94411
Q91VR2	Q91VR2	ATPG_MOUSE	Atp5f1c	ATP synthase subunit gamma, mitochondrial	1415.1	89.5107	380.45	64.2216	15.8093	5.92402
Q9Z0H3	Q9Z0H3	SNF5_MOUSE	Smarcb1	SWI/SNF-related matrix-associated actin-dependent regulator of chromatin subfamily B member 1	82.441		50.4177	8.55052	#DIV/0!	5.89645
Q9D358	Q9D358	PPAC_MOUSE	Acp1	Low molecular weight phosphotyrosine protein phosphatase	47.7112		124.986	21.2552	#DIV/0!	5.88026
Q9CR68	Q9CR68	UCRI_MOUSE	Uqcrfs1	Cytochrome b-c1 complex subunit Rieske, mitochondrial	512.572	123.3	41.215	7.02052	4.15711	5.87065
Q9EQS3	Q9EQS3	MYCBP_MOUSE	Mycbp	c-Myc-binding protein			163.462	28.0104	#DIV/0!	5.83576
P62892	P62892	RL39_MOUSE	Rpl39	60S ribosomal protein L39	79.0137		928.858	159.728	#DIV/0!	5.81525
Q6A4J8	Q6A4J8	UBP7_MOUSE	Usp7	Ubiquitin carboxyl-terminal hydrolase 7			75.9933	13.1251	#DIV/0!	5.78992
Q60930	Q60930	VDAC2_MOUSE	Vdac2	Voltage-dependent anion-selective channel protein 2	169.52		178.315	30.8578	#DIV/0!	5.7786
P51881	Q3V132;P48962;P51881	ADT2_MOUSE	Slc25a5	ADP/ATP translocase 2	3772.95	551.182	1173.74	203.452	6.8452	5.76912
Q8K2C9	Q8K2C9	HACD3_MOUSE	Hacd3	Very-long-chain (3R)-3-hydroxyacyl-CoA dehydratase 3			33.9622	5.89801	#DIV/0!	5.75825
P38647	P38647	GRP75_MOUSE	Hspa9	Stress-70 protein, mitochondrial	340.705	33.365	960.464	167.437	10.2114	5.73627
Q6P9Z1	Q6P9Z1	SMRD3_MOUSE	Smarcd3	SWI/SNF-related matrix-associated actin-dependent regulator of chromatin subfamily D member 3	109.608		76.4594	13.447	#DIV/0!	5.68598
Q66T02	Q66T02	PKHG5_MOUSE	Plekhg5	Pleckstrin homology domain-containing family G member 5	18.816		83.633	14.7815	#DIV/0!	5.65795
P63017	Q61696;P63017;P17156;P20029;P16627;P17879	HSP7C_MOUSE	Hspa8	Heat shock cognate 71 kDa protein	236.518	16.8714	1800.53	319.26	14.0189	5.6397
Q80VD1	Q80VD1	FA98B_MOUSE	Fam98b	Protein FAM98B			88.3557	15.7494	#DIV/0!	5.6101
Q6A068	A0A1W2P6Q8;A0A1W2P7S8;A0A1W2P7H4;A0A1W2P7Z8;Q6A068;A0A1W2P855	CDC5L_MOUSE	Cdc5l	Cell division cycle 5-like protein			100.86	18.0801	#DIV/0!	5.57851
Q6PDY2	Q6PDY2	AEDO_MOUSE	Ado	2-aminoethanethiol dioxygenase			34.1149	6.11657	#DIV/0!	5.57746
P32037	P32037	GTR3_MOUSE	Slc2a3	Solute carrier family 2, facilitated glucose transporter member 3			56.2691	10.1102	#DIV/0!	5.56558
Q60931	Q60931	VDAC3_MOUSE	Vdac3	Voltage-dependent anion-selective channel protein 3	104.58		61.485	11.1074	#DIV/0!	5.5355
Q6PDG5	Q6PDG5	SMRC2_MOUSE	Smarcc2	SWI/SNF complex subunit SMARCC2	259.041		125.773	22.7974	#DIV/0!	5.51699
Q8BFR5	Q8BFR5	EFTU_MOUSE	Tufm	Elongation factor Tu, mitochondrial	319.959		204.029	37.085	#DIV/0!	5.50166
P60843	P10630;P60843	IF4A1_MOUSE	Eif4a1	Eukaryotic initiation factor 4A-I	29.7105		660.375	120.355	#DIV/0!	5.48689
P67984	P67984	RL22_MOUSE	Rpl22	60S ribosomal protein L22	77.2572		531.625	97.0102	#DIV/0!	5.48009
Q9CYA6	Q9CYA6	ZCHC8_MOUSE	Zcchc8	Zinc finger CCHC domain-containing protein 8			114.942	21.0133	#DIV/0!	5.46996
Q3TIV5	Q3TIV5	ZC3HF_MOUSE	Zc3h15	Zinc finger CCCH domain-containing protein 15			38.8192	7.18302	#DIV/0!	5.4043
Q9EPA7	Q9EPA7	NMNA1_MOUSE	Nmnat1	Nicotinamide/nicotinic acid mononucleotide adenylyltransferase 1			21.368	3.96756	#DIV/0!	5.38568
P97461	P97461	RS5_MOUSE	Rps5	40S ribosomal protein S5	27.1527		1150.5	215.151	#DIV/0!	5.34741
P63085	Q6P5G0;P63085;Q63844;Q61532	MK01_MOUSE	Mapk1	Mitogen-activated protein kinase 1	17.2766		158.735	30.0503	#DIV/0!	5.28231
Q9DBF7	Q9DBF7	CWC25_MOUSE	Cwc25	Pre-mRNA-splicing factor CWC25 homolog			25.0672	4.77058	#DIV/0!	5.25454
Q99KG3	Q99KG3	RBM10_MOUSE	Rbm10	RNA-binding protein 10			34.3037	6.56362	#DIV/0!	5.22634
Q99K48	Q99K48	NONO_MOUSE	Nono	Non-POU domain-containing octamer-binding protein			293.164	56.2844	#DIV/0!	5.20862
Q8C5N3	Q8C5N3;A2AK44;A2AK42	CWC22_MOUSE	Cwc22	Pre-mRNA-splicing factor CWC22 homolog			49.9817	9.65141	#DIV/0!	5.17869
Q9D1I6	Q9D1I6	RM14_MOUSE	Mrpl14	39S ribosomal protein L14, mitochondrial	38.1743		154.554	29.8983	#DIV/0!	5.16932
Q6P4T2	Q6P4T2	U520_MOUSE	Snrnp200	U5 small nuclear ribonucleoprotein 200 kDa helicase			112.973	21.8669	#DIV/0!	5.16639
Q3V3R1	Q3V3R1	C1TM_MOUSE	Mthfd1l	Monofunctional C1-tetrahydrofolate synthase, mitochondrial			71.1786	13.9031	#DIV/0!	5.11962
Q8K4Z5	Q8K4Z5	SF3A1_MOUSE	Sf3a1	Splicing factor 3A subunit 1			92.3304	18.1798	#DIV/0!	5.07874
Q8VH51	Q8VH51	RBM39_MOUSE	Rbm39	RNA-binding protein 39			115.022	22.6674	#DIV/0!	5.07434
Q61214	Q61214	DYR1A_MOUSE	Dyrk1a	Dual specificity tyrosine-phosphorylation-regulated kinase 1A			29.2562	5.77496	#DIV/0!	5.06604
P48437	P48437	PROX1_MOUSE	Prox1	Prospero homeobox protein 1	69.3975		38.709	7.69404	#DIV/0!	5.03104
Q9D0F6	Q9D0F6	RFC5_MOUSE	Rfc5	Replication factor C subunit 5			84.3057	16.7818	#DIV/0!	5.02364
P99024	P99024;Q9D6F9;P68372	TBB5_MOUSE	Tubb5	Tubulin beta-5 chain	170.27		850.394	169.725	#DIV/0!	5.01042
P10852	P10852	4F2_MOUSE	Slc3a2	4F2 cell-surface antigen heavy chain	56.0275		196.592	39.2706	#DIV/0!	5.00609
Q80U93	Q80U93	NU214_MOUSE	Nup214	Nuclear pore complex protein Nup214			25.5798	5.11042	#DIV/0!	5.00542
P62862	P62862	RS30_MOUSE	Fau	FAU ubiquitin-like and ribosomal protein S30	88.5975		1725.36	346.126	#DIV/0!	4.98477
P17426	P17426	AP2A1_MOUSE	Ap2a1	AP-2 complex subunit alpha-1	26.2825		48.6745	9.8656	#DIV/0!	4.93376
Q03265	Q03265	ATPA_MOUSE	Atp5f1a	ATP synthase subunit alpha, mitochondrial	6402.84	144.816	687.048	140.698	44.2136	4.88314
Q9WVA3	Q9WVA3	BUB3_MOUSE	Bub3	Mitotic checkpoint protein BUB3			56.5827	11.6114	#DIV/0!	4.87303
P62315	P62315	SMD1_MOUSE	Snrpd1	Small nuclear ribonucleoprotein Sm D1			64.7605	13.3379	#DIV/0!	4.85537
Q922V4	Q922V4	PLRG1_MOUSE	Plrg1	Pleiotropic regulator 1			37.0179	7.63987	#DIV/0!	4.84536
Q9CZU3	Q9CZU3	MTREX_MOUSE	Mtrex	Exosome RNA helicase MTR4			117.471	24.3225	#DIV/0!	4.82973
P49813	P49813	TMOD1_MOUSE	Tmod1	Tropomodulin-1	13.7564		17.2103	3.58005	#DIV/0!	4.80728
Q3SYK4	Q3SYK4	VRTN_MOUSE	Vrtn	Vertnin			67.009	14.0132	#DIV/0!	4.78185
Q91WQ3	Q91WQ3	SYYC_MOUSE	Yars1	Tyrosine--tRNA ligase, cytoplasmic			97.0207	20.3188	#DIV/0!	4.77492
Q9DCT2	Q9DCT2	NDUS3_MOUSE	Ndufs3	NADH dehydrogenase [ubiquinone] iron-sulfur protein 3, mitochondrial	124.65		40.4455	8.50957	#DIV/0!	4.75294
Q925J9	Q925J9	MED1_MOUSE	Med1	Mediator of RNA polymerase II transcription subunit 1	32.243		64.2411	13.5341	#DIV/0!	4.74661
Q6A0A2	Q6A0A2	LAR4B_MOUSE	Larp4b	La-related protein 4B			314.325	66.3294	#DIV/0!	4.73885
Q64012	Q64012	RALY_MOUSE	Raly	RNA-binding protein Raly	60.252		234.648	49.6275	#DIV/0!	4.72818
Q8JZQ9	Q8JZQ9	EIF3B_MOUSE	Eif3b	Eukaryotic translation initiation factor 3 subunit B			105.604	22.4031	#DIV/0!	4.71381
A2ABV5	A2ABV5	MED14_MOUSE	Med14	Mediator of RNA polymerase II transcription subunit 14	29.1596		55.8936	11.8794	#DIV/0!	4.70509
P62743	P62743	AP2S1_MOUSE	Ap2s1	AP-2 complex subunit sigma	53.913		101.601	21.7908	#DIV/0!	4.66256
Q9DBG3	Q9DBG3;O35643	AP2B1_MOUSE	Ap2b1	AP-2 complex subunit beta	48.6807		76.4872	16.5872	#DIV/0!	4.61122
Q8C052	Q8C052	MAP1S_MOUSE	Map1s	Microtubule-associated protein 1S			87.663	19.1041	#DIV/0!	4.5887
Q791V5	Q791V5	MTCH2_MOUSE	Mtch2	Mitochondrial carrier homolog 2	48.7282		73.1504	16.0656	#DIV/0!	4.55323
Q8BL97	Q8BL97	SRSF7_MOUSE	Srsf7	Serine/arginine-rich splicing factor 7	15.9691		948.032	208.707	#DIV/0!	4.54241
Q9Z204	Q9Z204	HNRPC_MOUSE	Hnrnpc	Heterogeneous nuclear ribonucleoproteins C1/C2	25.1894		784.35	173.035	#DIV/0!	4.5329
P97376	P97376	FRG1_MOUSE	Frg1	Protein FRG1			34.4743	7.61477	#DIV/0!	4.52729
Q61838	Q61838	PZP_MOUSE	Pzp	Pregnancy zone protein	188.011	57.8784	78.8808	17.501	3.24838	4.50722
Q9CQ43	Q9CQ43	DUT_MOUSE	Dut	Deoxyuridine 5'-triphosphate nucleotidohydrolase			16.2718	3.61568	#DIV/0!	4.50034
Q62425	Q62425	NDUA4_MOUSE	Ndufa4	Cytochrome c oxidase subunit NDUFA4	1174.97	165.908	117.546	26.1375	7.08206	4.49722
Q61699	Q61699	HS105_MOUSE	Hsph1	Heat shock protein 105 kDa			86.784	19.3044	#DIV/0!	4.49556
P18155	P18155	MTDC_MOUSE	Mthfd2	Bifunctional methylenetetrahydrofolate dehydrogenase/cyclohydrolase, mitochondrial			57.6236	12.9132	#DIV/0!	4.46238
Q62191	Q62191	RO52_MOUSE	Trim21	E3 ubiquitin-protein ligase TRIM21	107.234	14.2065	577.26	130.223	7.54823	4.43286
Q8BGD9	Q8BGD9	IF4B_MOUSE	Eif4b	Eukaryotic translation initiation factor 4B			364.75	82.3107	#DIV/0!	4.43138
P14206	P14206	RSSA_MOUSE	Rpsa	40S ribosomal protein SA	5.85245		260.822	58.999	#DIV/0!	4.42079
Q61464	Q61464	ZN638_MOUSE	Znf638	Zinc finger protein 638			77.6133	17.6258	#DIV/0!	4.40339
Q922J9	Q922J9	FACR1_MOUSE	Far1	Fatty acyl-CoA reductase 1			38.9254	8.84213	#DIV/0!	4.40227
Q91VA7	Q91VA7	Q91VA7_MOUSE	Idh3b	Isocitrate dehydrogenase [NAD] subunit, mitochondrial	270.459	14.6154	91.7327	20.9795	18.5051	4.37249
Q8BH74	Q8BH74	NU107_MOUSE	Nup107	Nuclear pore complex protein Nup107	12.1844		78.7166	18.0027	#DIV/0!	4.37249
Q9R0L7	Q9R0L7	AKP8L_MOUSE	Akap8l	A-kinase anchor protein 8-like			24.6666	5.66764	#DIV/0!	4.35218
Q9CQR2	Q9CQR2	RS21_MOUSE	Rps21	40S ribosomal protein S21			203.423	46.7754	#DIV/0!	4.34893
O55143	O55143	AT2A2_MOUSE	Atp2a2	Sarcoplasmic/endoplasmic reticulum calcium ATPase 2	514.134	105.294	94.3219	21.7016	4.88284	4.34631
Q08093	Q08093	CNN2_MOUSE	Cnn2	Calponin-2			26.4225	6.09256	#DIV/0!	4.33685
Q9D0M3	Q9D0M3	CY1_MOUSE	Cyc1	Cytochrome c1, heme protein, mitochondrial	479.328	56.7218	63.8117	14.7515	8.45051	4.32578
Q76MZ3	Q76MZ3	2AAA_MOUSE	Ppp2r1a	Serine/threonine-protein phosphatase 2A 65 kDa regulatory subunit A alpha isoform	27.6945		93.1927	21.5857	#DIV/0!	4.31734
Q07832	Q07832	PLK1_MOUSE	Plk1	Serine/threonine-protein kinase PLK1			99.9034	23.1499	#DIV/0!	4.3155
P68372	P68372	TBB4B_MOUSE	Tubb4b	Tubulin beta-4B chain	175.764		204.99	47.5799	#DIV/0!	4.30833
Q99020	Q99020	ROAA_MOUSE	Hnrnpab	Heterogeneous nuclear ribonucleoprotein A/B			189.595	44.0969	#DIV/0!	4.29951
Q9CQA3	Q9CQA3	SDHB_MOUSE	Sdhb	Succinate dehydrogenase [ubiquinone] iron-sulfur subunit, mitochondrial	200.255	30.4791	54.1064	12.6095	6.57024	4.29092
O55023	O55023	IMPA1_MOUSE	Impa1	Inositol monophosphatase 1			61.1096	14.2584	#DIV/0!	4.28587
Q9CQN1	Q9CQN1	TRAP1_MOUSE	Trap1	Heat shock protein 75 kDa, mitochondrial	34.6666		25.0028	5.85256	#DIV/0!	4.27211
P84091	P84091	AP2M1_MOUSE	Ap2m1	AP-2 complex subunit mu	40.9069		91.2326	21.4653	#DIV/0!	4.25024
P10126	P10126	EF1A1_MOUSE	Eef1a1	Elongation factor 1-alpha 1	225.027		3121.38	740.169	#DIV/0!	4.21712
Q5SU73	Q5SU73	COIL_MOUSE	Coil	Coilin			132.968	31.5765	#DIV/0!	4.21098
Q9JIH2	Q9JIH2	NUP50_MOUSE	Nup50	Nuclear pore complex protein Nup50	32.9517		96.6345	22.9655	#DIV/0!	4.20781
P62071	P62071	RRAS2_MOUSE	Rras2	Ras-related protein R-Ras2	49.8226		140.683	33.4787	#DIV/0!	4.20216
P62858	P62858	RS28_MOUSE	Rps28	40S ribosomal protein S28	14.4655		733.755	174.832	#DIV/0!	4.19691
Q8C0C7	Q8C0C7	SYFA_MOUSE	Farsa	Phenylalanine--tRNA ligase alpha subunit	12.632		127.664	30.5213	#DIV/0!	4.18278
Q9DBR0	Q9DBR0	AKAP8_MOUSE	Akap8	A-kinase anchor protein 8			53.3743	12.7676	#DIV/0!	4.18045
Q8BU88	Q8BU88	RM22_MOUSE	Mrpl22	39S ribosomal protein L22, mitochondrial	7.58734		20.3653	4.87245	#DIV/0!	4.17968
Q9DBT5	Q9DBT5	AMPD2_MOUSE	Ampd2	AMP deaminase 2			38.5826	9.25649	#DIV/0!	4.16817
Q9CZD3	Q9CZD3	GARS_MOUSE	Gars1	Glycine--tRNA ligase			76.7179	18.4218	#DIV/0!	4.16452
Q9JMD0	Q9JMD0	ZN207_MOUSE	Znf207	BUB3-interacting and GLEBS motif-containing protein ZNF207			47.3446	11.4176	#DIV/0!	4.14663
O70503	O70503	DHB12_MOUSE	Hsd17b12	Very-long-chain 3-oxoacyl-CoA reductase			106.161	25.6537	#DIV/0!	4.13823
Q69ZK6	Q69ZK6	JHD2C_MOUSE	Jmjd1c	Probable JmjC domain-containing histone demethylation protein 2C			53.2806	12.8824	#DIV/0!	4.13592
P62827	P62827	RAN_MOUSE	Ran	GTP-binding nuclear protein Ran	58.7539		671.502	165.468	#DIV/0!	4.0582
Q9CYL5	Q9CYL5	GAPR1_MOUSE	Glipr2	Golgi-associated plant pathogenesis-related protein 1			24.9216	6.14761	#DIV/0!	4.05387
Q99PV0	Q99PV0	PRP8_MOUSE	Prpf8	Pre-mRNA-processing-splicing factor 8			54.0554	13.4935	#DIV/0!	4.00603
Q9JJA4	Q9JJA4	WDR12_MOUSE	Wdr12	Ribosome biogenesis protein WDR12			81.3651	20.3781	#DIV/0!	3.99277
P35700	P35700	PRDX1_MOUSE	Prdx1	Peroxiredoxin-1	95.9449		1720.94	431.538	#DIV/0!	3.98792
A2BH40	A2BH40	ARI1A_MOUSE	Arid1a	AT-rich interactive domain-containing protein 1A	96.1112		62.2851	15.7146	#DIV/0!	3.96352
Q9WTX2	Q9WTX2	PRKRA_MOUSE	Prkra	Interferon-inducible double-stranded RNA-dependent protein kinase activator A			381.861	96.3585	#DIV/0!	3.96292
O08807	O08807	PRDX4_MOUSE	Prdx4	Peroxiredoxin-4	50.4989		1133.37	287.143	#DIV/0!	3.94706
Q99K43	Q99K43	PRC1_MOUSE	Prc1	Protein regulator of cytokinesis 1			79.0696	20.0473	#DIV/0!	3.94415
O55128	O55128	SAP18_MOUSE	Sap18	Histone deacetylase complex subunit SAP18			211.035	53.7127	#DIV/0!	3.92896
Q9Z1Q9	Q9Z1Q9	SYVC_MOUSE	Vars1	Valine--tRNA ligase			114.048	29.0658	#DIV/0!	3.92379
Q9D819	Q9D819	IPYR_MOUSE	Ppa1	Inorganic pyrophosphatase			98.7298	25.1738	#DIV/0!	3.92193
Q9JIK9	Q9JIK9	RT34_MOUSE	Mrps34	28S ribosomal protein S34, mitochondrial	7.78894		37.8604	9.69913	#DIV/0!	3.90348
Q91VY9	Q91VY9	ZN622_MOUSE	Znf622	Cytoplasmic 60S subunit biogenesis factor ZNF622			65.8111	16.8919	#DIV/0!	3.89602
Q6P5F9	Q6P5F9	XPO1_MOUSE	Xpo1	Exportin-1			16.637	4.354	#DIV/0!	3.82108
P17918	P17918	PCNA_MOUSE	Pcna	Proliferating cell nuclear antigen			118.864	31.1353	#DIV/0!	3.81766
P62311	P62311	LSM3_MOUSE	Lsm3	U6 snRNA-associated Sm-like protein LSm3			39.0666	10.237	#DIV/0!	3.81622
Q8CI08	Q8CI08	SLAI2_MOUSE	Slain2	SLAIN motif-containing protein 2	27.6086		24.6978	6.50009	#DIV/0!	3.79961
P23116	P23116	EIF3A_MOUSE	Eif3a	Eukaryotic translation initiation factor 3 subunit A			105.829	27.8623	#DIV/0!	3.79829
Q9WVJ2	Q9WVJ2	PSD13_MOUSE	Psmd13	26S proteasome non-ATPase regulatory subunit 13			88.833	23.3976	#DIV/0!	3.79667
P68510	P68510	1433F_MOUSE	Ywhah	14-3-3 protein eta	17.9515		53.3496	14.1371	#DIV/0!	3.77373
P08775	P08775	RPB1_MOUSE	Polr2a	DNA-directed RNA polymerase II subunit RPB1	2.48533		13.1838	3.50002	#DIV/0!	3.76678
Q6P1F6	Q6P1F6	2ABA_MOUSE	Ppp2r2a	Serine/threonine-protein phosphatase 2A 55 kDa regulatory subunit B alpha isoform			89.0637	23.7509	#DIV/0!	3.74991
P68254	P68254	1433T_MOUSE	Ywhaq	14-3-3 protein theta	17.8514		191.401	51.0931	#DIV/0!	3.74612
Q9D883	Q9D883	U2AF1_MOUSE	U2af1	Splicing factor U2AF 35 kDa subunit	22.3241		697.415	186.255	#DIV/0!	3.74441
P49718	P49718	MCM5_MOUSE	Mcm5	DNA replication licensing factor MCM5			115.103	30.941	#DIV/0!	3.72008
Q9D2E2	Q9D2E2	TOE1_MOUSE	Toe1	Target of EGR1 protein 1			26.0154	6.99968	#DIV/0!	3.71666
P16858	A0A1D5RLD8;S4R1W1;P16858	G3P_MOUSE	Gapdh	Glyceraldehyde-3-phosphate dehydrogenase	1762.2	152.988	4772.71	1287.44	11.5186	3.70713
P14685	P14685	PSMD3_MOUSE	Psmd3	26S proteasome non-ATPase regulatory subunit 3	11.3418		46.2802	12.5181	#DIV/0!	3.69706
Q8VEM8	Q8VEM8	MPCP_MOUSE	Slc25a3	Phosphate carrier protein, mitochondrial	751.57	121.832	234.25	63.4659	6.1689	3.69096
Q9R0N0	Q9R0N0	GALK1_MOUSE	Galk1	Galactokinase			88.2969	24.0042	#DIV/0!	3.67839
A0A140T8N8	A0A140T8N8	A0A140T8N8_MOUSE	Igkv9-123	Immunoglobulin kappa variable 9-123 (Fragment)	2546.95		3162.71	864.462	#DIV/0!	3.65859
P35601	P35601	RFC1_MOUSE	Rfc1	Replication factor C subunit 1			48.9944	13.4042	#DIV/0!	3.65515
Q8CIG8	Q8CIG8	ANM5_MOUSE	Prmt5	Protein arginine N-methyltransferase 5			163.203	44.7152	#DIV/0!	3.64983
O88844	O88844	IDHC_MOUSE	Idh1	Isocitrate dehydrogenase [NADP] cytoplasmic	18.4387		37.3005	10.2201	#DIV/0!	3.64972
Q8C7E9	Q8BIQ5;Q8C7E9	CSTFT_MOUSE	Cstf2t	Cleavage stimulation factor subunit 2 tau variant			100.331	27.6787	#DIV/0!	3.62485
P99026	P99026	PSB4_MOUSE	Psmb4	Proteasome subunit beta type-4			30.4766	8.42444	#DIV/0!	3.61764
Q8K2B3	Q8K2B3	SDHA_MOUSE	Sdha	Succinate dehydrogenase [ubiquinone] flavoprotein subunit, mitochondrial	276.441	26.8856	88.2848	24.4191	10.2821	3.6154
P19536	P19536	COX5B_MOUSE	Cox5b	Cytochrome c oxidase subunit 5B, mitochondrial	224.087		70.5193	19.7598	#DIV/0!	3.56883
Q9CR62	Q9CR62	M2OM_MOUSE	Slc25a11	Mitochondrial 2-oxoglutarate/malate carrier protein	271.959	70.4164	55.9139	15.6864	3.86215	3.56448
Q922S8	Q922S8	KIF2C_MOUSE	Kif2c	Kinesin-like protein KIF2C			34.6644	9.74144	#DIV/0!	3.55845
P97311	P97311	MCM6_MOUSE	Mcm6	DNA replication licensing factor MCM6			43.122	12.1283	#DIV/0!	3.55549
Q99LE6	Q99LE6	ABCF2_MOUSE	Abcf2	ATP-binding cassette sub-family F member 2			51.5605	14.6119	#DIV/0!	3.52866
Q8BX10	Q8BX10	PGAM5_MOUSE	Pgam5	Serine/threonine-protein phosphatase PGAM5, mitochondrial			187.36	53.31	#DIV/0!	3.51454
P60229	P60229	EIF3E_MOUSE	Eif3e	Eukaryotic translation initiation factor 3 subunit E			65.703	18.8313	#DIV/0!	3.48903
P35293	P35293	RAB18_MOUSE	Rab18	Ras-related protein Rab-18	18.9395		88.6278	25.4368	#DIV/0!	3.48424
Q9WUK4	Q9WUK4	RFC2_MOUSE	Rfc2	Replication factor C subunit 2			35.7414	10.3112	#DIV/0!	3.46627
Q9WTX5	Q9WTX5	SKP1_MOUSE	Skp1	S-phase kinase-associated protein 1			63.7678	18.4045	#DIV/0!	3.46479
Q6PE01	Q6PE01	SNR40_MOUSE	Snrnp40	U5 small nuclear ribonucleoprotein 40 kDa protein			37.6184	10.8988	#DIV/0!	3.45161
B2RY56	B2RY56	RBM25_MOUSE	Rbm25	RNA-binding protein 25			106.449	30.905	#DIV/0!	3.44439
Q3UFY8	Q3UFY8	TM10C_MOUSE	Trmt10c	tRNA methyltransferase 10 homolog C			63.7077	18.5634	#DIV/0!	3.4319
P31266	P31266	SUH_MOUSE	Rbpj	Recombining binding protein suppressor of hairless			37.7918	11.0231	#DIV/0!	3.42842
P62196	P62196	PRS8_MOUSE	Psmc5	26S proteasome regulatory subunit 8	13.2279		54.2541	15.8332	#DIV/0!	3.4266
Q3V300	Q3V300	KIF22_MOUSE	Kif22	Kinesin-like protein KIF22			48.1196	14.0436	#DIV/0!	3.42644
Q6P542	Q6P542	ABCF1_MOUSE	Abcf1	ATP-binding cassette sub-family F member 1			65.4443	19.1161	#DIV/0!	3.42352
Q9DCH4	Q9DCH4	EIF3F_MOUSE	Eif3f	Eukaryotic translation initiation factor 3 subunit F			51.2072	14.9627	#DIV/0!	3.42232
Q61316	Q61316	HSP74_MOUSE	Hspa4	Heat shock 70 kDa protein 4	36.6085		118.585	34.6673	#DIV/0!	3.42066
Q8VDP4	Q8VDP4	CCAR2_MOUSE	Ccar2	Cell cycle and apoptosis regulator protein 2			49.4949	14.4873	#DIV/0!	3.41643
Q8QZY1	Q8QZY1	EIF3L_MOUSE	Eif3l	Eukaryotic translation initiation factor 3 subunit L			42.9768	12.5805	#DIV/0!	3.41614
Q3UHU5	Q3UHU5	MTCL1_MOUSE	Mtcl1	Microtubule cross-linking factor 1			78.7199	23.0779	#DIV/0!	3.41105
Q9D7G0	Q9D7G0;G3UXL2;Q9CS42	PRPS1_MOUSE	Prps1	Ribose-phosphate pyrophosphokinase 1			133.047	39.0655	#DIV/0!	3.40574
Q9Z1D1	Q9Z1D1	EIF3G_MOUSE	Eif3g	Eukaryotic translation initiation factor 3 subunit G			76.834	22.5886	#DIV/0!	3.40145
Q99LX5	Q99LX5	MMTA2_MOUSE	Mmtag2	Multiple myeloma tumor-associated protein 2 homolog	3.23441		120.806	35.6591	#DIV/0!	3.3878
P46935	P46935	NEDD4_MOUSE	Nedd4	E3 ubiquitin-protein ligase NEDD4	17.0268		53.5072	15.7978	#DIV/0!	3.387
P19324	P19324	SERPH_MOUSE	Serpinh1	Serpin H1	76.0668		196.281	58.0616	#DIV/0!	3.38056
Q61881	Q61881	MCM7_MOUSE	Mcm7	DNA replication licensing factor MCM7			96.8635	28.7232	#DIV/0!	3.37231
P13864	P13864	DNMT1_MOUSE	Dnmt1	DNA (cytosine-5)-methyltransferase 1			36.3823	10.8166	#DIV/0!	3.36356
Q8R1B4	Q8R1B4	EIF3C_MOUSE	Eif3c	Eukaryotic translation initiation factor 3 subunit C			65.0747	19.4211	#DIV/0!	3.35072
P42125	P42125	ECI1_MOUSE	Eci1	Enoyl-CoA delta isomerase 1, mitochondrial	91.9852		21.9815	6.56998	#DIV/0!	3.34575
Q9DB77	Q9DB77	QCR2_MOUSE	Uqcrc2	Cytochrome b-c1 complex subunit 2, mitochondrial	432.876	87.8745	113.252	33.866	4.92607	3.34412
P68369	P68373;P05213;Q9JJZ2;P68368;P05214;P68369	TBA1A_MOUSE	Tuba1a	Tubulin alpha-1A chain	200.626		931.945	278.96	#DIV/0!	3.34078
Q99L45	Q99L45	IF2B_MOUSE	Eif2s2	Eukaryotic translation initiation factor 2 subunit 2			85.2867	25.6468	#DIV/0!	3.32543
P63242	Q8BGY2;P63242	IF5A1_MOUSE	Eif5a	Eukaryotic translation initiation factor 5A-1			213.161	64.1311	#DIV/0!	3.32383
Q9R1C7	Q9R1C7	PR40A_MOUSE	Prpf40a	Pre-mRNA-processing factor 40 homolog A			73.3625	22.08	#DIV/0!	3.32258
Q8CIE6	Q8CIE6	COPA_MOUSE	Copa	Coatomer subunit alpha			50.3113	15.1544	#DIV/0!	3.31991
O55022	O55022	PGRC1_MOUSE	Pgrmc1	Membrane-associated progesterone receptor component 1			157.661	47.4983	#DIV/0!	3.3193
Q3THS6	Q3THS6	METK2_MOUSE	Mat2a	S-adenosylmethionine synthase isoform type-2			113.622	34.5422	#DIV/0!	3.28937
O08528	O08528	HXK2_MOUSE	Hk2	Hexokinase-2	55.888		130.367	39.636	#DIV/0!	3.28911
Q9CQ73	Q9CQ73	PKP2_MOUSE	Pkp2	Plakophilin-2	75.5018		55.524	16.9009	#DIV/0!	3.28527
Q62203	Q62203	SF3A2_MOUSE	Sf3a2	Splicing factor 3A subunit 2	5.17775		45.9154	13.9829	#DIV/0!	3.28368
P58871	P58871	TB182_MOUSE	Tnks1bp1	182 kDa tankyrase-1-binding protein			11.4422	3.49403	#DIV/0!	3.27479
Q8BP47	Q8BP47	SYNC_MOUSE	NARS1	Asparagine--tRNA ligase, cytoplasmic			116.881	35.7109	#DIV/0!	3.27298
P20263	P20263	PO5F1_MOUSE	Pou5f1	POU domain, class 5, transcription factor 1			68.2961	20.9365	#DIV/0!	3.26206
P61982	P61982	1433G_MOUSE	Ywhag	14-3-3 protein gamma	136.968		312.753	96.1773	#DIV/0!	3.25184
Q04750	Q04750	TOP1_MOUSE	Top1	DNA topoisomerase 1			25.4737	7.86305	#DIV/0!	3.23967
P37913	P37913	DNLI1_MOUSE	Lig1	DNA ligase 1			32.3826	10.0691	#DIV/0!	3.21604
Q9R0P5	Q9R0P5	DEST_MOUSE	Dstn	Destrin	37.1698		114.768	35.7952	#DIV/0!	3.20624
P11983	P11983	TCPA_MOUSE	Tcp1	T-complex protein 1 subunit alpha	33.9296		263.653	82.6607	#DIV/0!	3.18958
O08810	O08810	U5S1_MOUSE	Eftud2	116 kDa U5 small nuclear ribonucleoprotein component			63.7863	20.0002	#DIV/0!	3.18928
Q61941	Q61941	NNTM_MOUSE	Nnt	NAD(P) transhydrogenase, mitochondrial	108.958	10.1452	47.9529	15.0614	10.7399	3.18383
Q9CY27	Q9CY27	TECR_MOUSE	Tecr	Very-long-chain enoyl-CoA reductase			79.2398	24.9607	#DIV/0!	3.17458
Q8R0X7	Q8R0X7	SGPL1_MOUSE	Sgpl1	Sphingosine-1-phosphate lyase 1			62.1241	19.5758	#DIV/0!	3.17352
Q62318	Q62318	TIF1B_MOUSE	Trim28	Transcription intermediary factor 1-beta			307.349	96.9095	#DIV/0!	3.17151
P63038	P63038	CH60_MOUSE	Hspd1	60 kDa heat shock protein, mitochondrial	171.168	20.6006	371.255	117.259	8.30888	3.16611
Q99M87	Q99M87	DNJA3_MOUSE	Dnaja3	DnaJ homolog subfamily A member 3, mitochondrial	25.1215		74.3849	23.6623	#DIV/0!	3.1436
Q99M28	Q99M28	RNPS1_MOUSE	Rnps1	RNA-binding protein with serine-rich domain 1			212.732	67.6716	#DIV/0!	3.14359
P57776	P57776	EF1D_MOUSE	Eef1d	Elongation factor 1-delta			207.473	66.0397	#DIV/0!	3.14164
P54822	P54822	PUR8_MOUSE	Adsl	Adenylosuccinate lyase	43.6645	14.8987	110.208	35.0949	2.93076	3.14029
Q9CSN1	Q9CSN1	SNW1_MOUSE	Snw1	SNW domain-containing protein 1			109.896	35.1301	#DIV/0!	3.12826
O70194	O70194	EIF3D_MOUSE	Eif3d	Eukaryotic translation initiation factor 3 subunit D			130.562	41.833	#DIV/0!	3.12103
Q9DB20	Q9DB20	ATPO_MOUSE	Atp5po	ATP synthase subunit O, mitochondrial	730.174	35.518	180.959	58.0024	20.5579	3.11985
Q9CQS8	Q9CQS8	SC61B_MOUSE	Sec61b	Protein transport protein Sec61 subunit beta			160.172	51.5137	#DIV/0!	3.10931
O70251	O70251	EF1B_MOUSE	Eef1b	Elongation factor 1-beta			184.97	59.6882	#DIV/0!	3.09894
Q61171	Q61171	PRDX2_MOUSE	Prdx2	Peroxiredoxin-2	131.342		445.724	144.614	#DIV/0!	3.08216
P52293	P52293	IMA1_MOUSE	Kpna2	Importin subunit alpha-1			97.8759	31.7623	#DIV/0!	3.08151
Q6ZQ38	Q6ZQ38	CAND1_MOUSE	Cand1	Cullin-associated NEDD8-dissociated protein 1			37.291	12.1749	#DIV/0!	3.06294
Q8BK64	Q8BK64	AHSA1_MOUSE	Ahsa1	Activator of 90 kDa heat shock protein ATPase homolog 1			84.8953	27.816	#DIV/0!	3.05203
Q9D211	Q9D211	C2AIL_MOUSE	Cdkn2aipnl	CDKN2AIP N-terminal-like protein			90.3894	29.6994	#DIV/0!	3.04348
Q8BGF0	Q8BGF0	Q8BGF0_MOUSE	AW551984	Expressed sequence AW551984			94.7475	31.2057	#DIV/0!	3.03622
Q8BTI8	Q8BTI8	SRRM2_MOUSE	Srrm2	Serine/arginine repetitive matrix protein 2	12.9518		437.547	144.753	#DIV/0!	3.02271
Q8K3X4	Q8K3X4	I2BPL_MOUSE	Irf2bpl	Probable E3 ubiquitin-protein ligase IRF2BPL			27.6786	9.16909	#DIV/0!	3.01869
P61750	P61750	ARF4_MOUSE	Arf4	ADP-ribosylation factor 4	63.7244		235.728	78.4493	#DIV/0!	3.00485
Q8QZT1	Q8QZT1	THIL_MOUSE	Acat1	Acetyl-CoA acetyltransferase, mitochondrial	178.906	19.5416	20.848	6.94013	9.15514	3.00398
Q91V41	Q91V41	RAB14_MOUSE	Rab14	Ras-related protein Rab-14			24.4919	8.15956	#DIV/0!	3.00162
Q91XC0	Q91XC0	AJUBA_MOUSE	Ajuba	LIM domain-containing protein ajuba			31.6633	10.5983	#DIV/0!	2.98758
Q64514	Q64514	TPP2_MOUSE	Tpp2	Tripeptidyl-peptidase 2			31.5139	10.5485	#DIV/0!	2.98752
P62814	Q91YH6;P62814	VATB2_MOUSE	Atp6v1b2	V-type proton ATPase subunit B, brain isoform	35.9536		34.7459	11.6336	#DIV/0!	2.98669
Q9JIX8	Q9JIX8	ACINU_MOUSE	Acin1	Apoptotic chromatin condensation inducer in the nucleus			52.507	17.6314	#DIV/0!	2.97804
P25206	P25206	MCM3_MOUSE	Mcm3	DNA replication licensing factor MCM3			49.4194	16.6306	#DIV/0!	2.97159
P70398	F8VPU6;P70398	USP9X_MOUSE	Usp9x	Probable ubiquitin carboxyl-terminal hydrolase FAF-X			67.85	22.8769	#DIV/0!	2.96587
P63037	P63037	DNJA1_MOUSE	Dnaja1	DnaJ homolog subfamily A member 1			117.597	39.7101	#DIV/0!	2.96139
Q9CQT2	Q9CQT2	RBM7_MOUSE	Rbm7	RNA-binding protein 7			69.0419	23.3508	#DIV/0!	2.95673
Q3THK7	Q3THK7	GUAA_MOUSE	Gmps	GMP synthase [glutamine-hydrolyzing]			41.4661	14.1929	#DIV/0!	2.92161
Q9D8N0	Q9D8N0	EF1G_MOUSE	Eef1g	Elongation factor 1-gamma	19.3201		260.852	89.654	#DIV/0!	2.90954
Q91VN6	Q91VN6	DDX41_MOUSE	Ddx41	Probable ATP-dependent RNA helicase DDX41			92.293	31.8855	#DIV/0!	2.89451
P58252	P58252	EF2_MOUSE	Eef2	Elongation factor 2	57.0922	15.4117	283.954	98.1213	3.70447	2.89391
Q80UY1	Q80UY1	CARME_MOUSE	Carnmt1	Carnosine N-methyltransferase			38.268	13.2412	#DIV/0!	2.89007
P20029	P20029	BIP_MOUSE	Hspa5	Endoplasmic reticulum chaperone BiP	46.3838		386.661	133.798	#DIV/0!	2.88989
E9Q2I4	E9Q2I4	E9Q2I4_MOUSE	Mideas	Mitotic deacetylase associated SANT domain protein			19.7318	6.8347	#DIV/0!	2.887
Q8R326	Q8R326	PSPC1_MOUSE	Pspc1	Paraspeckle component 1			34.1119	11.8353	#DIV/0!	2.88222
P18760	P18760;P45591	COF1_MOUSE	Cfl1	Cofilin-1	17.3396		258.092	89.5829	#DIV/0!	2.88104
Q7TT37	Q7TT37	ELP1_MOUSE	Elp1	Elongator complex protein 1			75.9704	26.387	#DIV/0!	2.87908
Q9CZX0	Q9CZX0	ELP3_MOUSE	Elp3	Elongator complex protein 3			56.4923	19.6275	#DIV/0!	2.87822
P28740	P28740	KIF2A_MOUSE	Kif2a	Kinesin-like protein KIF2A			37.9601	13.1974	#DIV/0!	2.87633
Q8R4D5	Q8R4D5	TRPM8_MOUSE	Trpm8	Transient receptor potential cation channel subfamily M member 8	198.442		268.162	93.2381	#DIV/0!	2.8761
Q6PGH2	Q6PGH2	JUPI2_MOUSE	Jpt2	Jupiter microtubule associated homolog 2			38.7601	13.573	#DIV/0!	2.85568
Q99LS3	Q99LS3	SERB_MOUSE	Psph	Phosphoserine phosphatase			47.2903	16.6384	#DIV/0!	2.84224
Q9R0I7	Q9R0I7	YLPM1_MOUSE	Ylpm1	YLP motif-containing protein 1			41.9793	14.7851	#DIV/0!	2.8393
A2ARV4	A2ARV4	LRP2_MOUSE	Lrp2	Low-density lipoprotein receptor-related protein 2			22.2541	7.84966	#DIV/0!	2.83504
O35691	O35691	PININ_MOUSE	Pnn	Pinin			106.475	37.6222	#DIV/0!	2.83011
Q8BYL4	Q8BYL4	SYYM_MOUSE	Yars2	Tyrosine--tRNA ligase, mitochondrial			17.1838	6.10631	#DIV/0!	2.81411
Q9JIY2	Q9JIY2	HAKAI_MOUSE	Cbll1	E3 ubiquitin-protein ligase Hakai			18.6413	6.63698	#DIV/0!	2.8087
Q9CZ30	Q9CZ30	OLA1_MOUSE	Ola1	Obg-like ATPase 1			32.8444	11.7092	#DIV/0!	2.80501
P70698	P70698	PYRG1_MOUSE	Ctps1	CTP synthase 1			24.0804	8.58652	#DIV/0!	2.80444
Q8BFZ9	Q8BFZ9	ERLN2_MOUSE	Erlin2	Erlin-2			35.0707	12.5783	#DIV/0!	2.78819
P49717	P49717	MCM4_MOUSE	Mcm4	DNA replication licensing factor MCM4			62.485	22.4311	#DIV/0!	2.78564
P97868	P97868	RBBP6_MOUSE	Rbbp6	E3 ubiquitin-protein ligase RBBP6			60.1607	21.6219	#DIV/0!	2.7824
P62806	P62806	H4_MOUSE	H4c16	Histone H4	406.941	33.5153	2002.7	720.709	12.1419	2.77879
O35424	O35424	O35424_MOUSE	H2-Ob	Histocompatibility 2, O region beta locus			23.095	8.33077	#DIV/0!	2.77225
Q9R190	Q9R190	MTA2_MOUSE	Mta2	Metastasis-associated protein MTA2	13.3253		47.7435	17.2656	#DIV/0!	2.76524
Q6PB66	Q6PB66	LPPRC_MOUSE	Lrpprc	Leucine-rich PPR motif-containing protein, mitochondrial	47.9879		64.3875	23.3661	#DIV/0!	2.75559
P62259	P62259	1433E_MOUSE	Ywhae	14-3-3 protein epsilon	118.546		609.594	221.884	#DIV/0!	2.74735
Q99J09	Q99J09	MEP50_MOUSE	Wdr77	Methylosome protein 50			45.1292	16.4826	#DIV/0!	2.73799
P10639	P10639	THIO_MOUSE	Txn	Thioredoxin	35.2547	15.5716	260.074	95.01	2.26404	2.73733
Q9DAW9	Q9DAW9	CNN3_MOUSE	Cnn3	Calponin-3			39.7215	14.587	#DIV/0!	2.72308
B2RQC6	B2RQC6	PYR1_MOUSE	Cad	CAD protein			319.678	117.471	#DIV/0!	2.72134
Q922F4	Q922F4;Q9ERD7	TBB6_MOUSE	Tubb6	Tubulin beta-6 chain			37.5916	13.8555	#DIV/0!	2.71312
Q8CGB3	Q8CGB3	UACA_MOUSE	Uaca	Uveal autoantigen with coiled-coil domains and ankyrin repeats			13.497	4.97796	#DIV/0!	2.71135
Q62418	Q62418	DBNL_MOUSE	Dbnl	Drebrin-like protein			26.6549	9.84541	#DIV/0!	2.70734
P56959	P56959	FUS_MOUSE	Fus	RNA-binding protein FUS	16.4021		104.77	38.7815	#DIV/0!	2.70155
P63101	P63101	1433Z_MOUSE	Ywhaz	14-3-3 protein zeta/delta	22.3478		110.297	40.9613	#DIV/0!	2.69271
Q8VDM4	Q8VDM4	PSMD2_MOUSE	Psmd2	26S proteasome non-ATPase regulatory subunit 2			19.9388	7.41345	#DIV/0!	2.68954
Q9D0F4	Q9D0F4;Q5SZT7	NKAP_MOUSE	Nkap	NF-kappa-B-activating protein			52.4356	19.5397	#DIV/0!	2.68354
P28474	P28474	ADHX_MOUSE	Adh5	Alcohol dehydrogenase class-3	50.4364		48.9459	18.2561	#DIV/0!	2.68107
P63087	P63087	PP1G_MOUSE	Ppp1cc	Serine/threonine-protein phosphatase PP1-gamma catalytic subunit			79.8742	29.8203	#DIV/0!	2.67852
Q9CQ65	Q9CQ65	MTAP_MOUSE	Mtap	S-methyl-5'-thioadenosine phosphorylase			120.664	45.1155	#DIV/0!	2.67456
Q7TPR4	Q7TPR4	ACTN1_MOUSE	Actn1	Alpha-actinin-1	21.0965		74.5231	28.006	#DIV/0!	2.66097
P06151	P06151	LDHA_MOUSE	Ldha	L-lactate dehydrogenase A chain	76.5239		529.947	199.569	#DIV/0!	2.65546
Q64737	Q64737	PUR2_MOUSE	Gart	Trifunctional purine biosynthetic protein adenosine-3			81.1982	30.6301	#DIV/0!	2.65093
Q7TNV0	Q7TNV0	DEK_MOUSE	Dek	Protein DEK			68.85	26.0339	#DIV/0!	2.64463
P70168	P70168	IMB1_MOUSE	Kpnb1	Importin subunit beta-1	8.82308		85.0907	32.2127	#DIV/0!	2.64153
Q923D5	Q923D5	WBP11_MOUSE	Wbp11	WW domain-binding protein 11			25.6166	9.69967	#DIV/0!	2.64098
Q9QUM9	Q9QUM9	PSA6_MOUSE	Psma6	Proteasome subunit alpha type-6	15.2337		22.0367	8.37861	#DIV/0!	2.63011
P46061	P46061	RAGP1_MOUSE	Rangap1	Ran GTPase-activating protein 1	6.07653		65.2429	24.8377	#DIV/0!	2.62677
Q8BMS1	Q8BMS1	ECHA_MOUSE	Hadha	Trifunctional enzyme subunit alpha, mitochondrial	855.442	48.8089	32.2942	12.3392	17.5264	2.6172
Q9QZD9	Q9QZD9	EIF3I_MOUSE	Eif3i	Eukaryotic translation initiation factor 3 subunit I	10.3716		33.9198	12.9695	#DIV/0!	2.61535
Q00547	Q00547	HMMR_MOUSE	Hmmr	Hyaluronan mediated motility receptor			76.5197	29.4066	#DIV/0!	2.60213
Q9JJU8	Q9JJU8	SH3L1_MOUSE	Sh3bgrl	Adapter Sh3bgrl			62.7541	24.1327	#DIV/0!	2.60038
Q3TE80	Q3TE80	Q3TE80_MOUSE	2410002F23Rik	RIKEN cDNA 2410002F23 gene			13.4365	5.19717	#DIV/0!	2.58535
A0A2I3BR81	A0A2I3BR81	A0A2I3BR81_MOUSE	Nt5dc2	5'-nucleotidase domain containing 2			108.7	42.1013	#DIV/0!	2.58187
Q6NVF9	Q6NVF9	CPSF6_MOUSE	Cpsf6	Cleavage and polyadenylation specificity factor subunit 6			54.6546	21.1895	#DIV/0!	2.57932
P18529	P18529	HVM58_MOUSE		Ig heavy chain V region 5-76	4578.39	39.9415	4640.6	1807.64	114.627	2.56721
O09061	O09061	PSB1_MOUSE	Psmb1	Proteasome subunit beta type-1	26.1584		38.5378	15.0352	#DIV/0!	2.56317
Q8JZM7	Q8JZM7	CDC73_MOUSE	Cdc73	Parafibromin			19.599	7.65864	#DIV/0!	2.55907
Q8CGY8	Q8CGY8	OGT1_MOUSE	Ogt	UDP-N-acetylglucosamine--peptide N-acetylglucosaminyltransferase 110 kDa subunit			51.8315	20.3641	#DIV/0!	2.54524
Q99MU3	Q99MU3	DSRAD_MOUSE	Adar	Double-stranded RNA-specific adenosine deaminase	26.1408	17.0043	72.7465	28.6859	1.53731	2.53597
Q5SWU9	Q5SWU9;E9Q4Z2	ACACA_MOUSE	Acaca	Acetyl-CoA carboxylase 1	31.4094		40.4477	15.9767	#DIV/0!	2.53167
E9Q5G3	E9Q5G3	KIF23_MOUSE	Kif23	Kinesin-like protein KIF23			80.4899	31.8546	#DIV/0!	2.52679
Q9QXL1	Q9QXL1	KI21B_MOUSE	Kif21b	Kinesin-like protein KIF21B	60.0673		42.1212	16.6818	#DIV/0!	2.52498
P54276	P54276	MSH6_MOUSE	Msh6	DNA mismatch repair protein Msh6			28.7263	11.4049	#DIV/0!	2.51877
Q9Z108	Q9Z108	STAU1_MOUSE	Stau1	Double-stranded RNA-binding protein Staufen homolog 1			164.495	65.3613	#DIV/0!	2.5167
Q60972	Q60973;Q60972	RBBP4_MOUSE	Rbbp4	Histone-binding protein RBBP4	16.9238		93.3736	37.107	#DIV/0!	2.51633
P26041	P26040;P26043;P26041	MOES_MOUSE	Msn	Moesin	16.2136		22.0748	8.80199	#DIV/0!	2.50793
Q9JIX0	Q9JIX0	ENY2_MOUSE	Eny2	Transcription and mRNA export factor ENY2			62.2946	24.8469	#DIV/0!	2.50714
Q3UMC0	Q3UMC0	SPAT5_MOUSE	Spata5	Ribosome biogenesis protein SPATA5	68.0995		33.0135	13.1902	#DIV/0!	2.50288
P48678	P48678	LMNA_MOUSE	Lmna	Prelamin-A/C	27.1534		31.9874	12.8319	#DIV/0!	2.4928
Q8BGH2	Q8BGH2	SAM50_MOUSE	Samm50	Sorting and assembly machinery component 50 homolog	158.516	15.1241	53.0506	21.2827	10.481	2.49266
Q80UW8	Q80UW8	RPAB1_MOUSE	Polr2e	DNA-directed RNA polymerases I, II, and III subunit RPABC1	1.3677		33.3427	13.4382	#DIV/0!	2.48119
P80315	P80315	TCPD_MOUSE	Cct4	T-complex protein 1 subunit delta	20.1008		127.167	51.3674	#DIV/0!	2.47564
Q6P6L6	Q6P6L6	Q6P6L6_MOUSE	Gemin4	Gem (Nuclear organelle) associated protein 4			36.5406	14.7797	#DIV/0!	2.47235
P52480	P52480	KPYM_MOUSE	Pkm	Pyruvate kinase PKM	113.836		486.769	197.18	#DIV/0!	2.46865
F6TQW2	P01865;P01864;P01863;F6TQW2	F6TQW2_MOUSE	Ighg2c	Immunoglobulin heavy constant gamma 2C (Fragment)	63478.8	62489.1	2915.5	1185.45	1.01584	2.4594
P35486	P35486	ODPA_MOUSE	Pdha1	Pyruvate dehydrogenase E1 component subunit alpha, somatic form, mitochondrial	378.858	81.0489	49.9811	20.5758	4.67444	2.42912
Q921F4	Q921F4	HNRLL_MOUSE	Hnrnpll	Heterogeneous nuclear ribonucleoprotein L-like			134.876	55.5324	#DIV/0!	2.42878
P54103	P54103	DNJC2_MOUSE	Dnajc2	DnaJ homolog subfamily C member 2			51.1424	21.1633	#DIV/0!	2.41656
Q9CZ13	Q9CZ13	QCR1_MOUSE	Uqcrc1	Cytochrome b-c1 complex subunit 1, mitochondrial	474.793	67.65	93.1262	38.8532	7.01837	2.39687
Q9ERK4	Q9ERK4	XPO2_MOUSE	Cse1l	Exportin-2			26.4187	11.0643	#DIV/0!	2.38774
O54784	O54784	DAPK3_MOUSE	Dapk3	Death-associated protein kinase 3	26.3861		26.3891	11.1356	#DIV/0!	2.3698
P30999	P30999	CTND1_MOUSE	Ctnnd1	Catenin delta-1	7.10433		27.8405	11.7901	#DIV/0!	2.36135
P63323	P63323	RS12_MOUSE	Rps12	40S ribosomal protein S12			194.966	82.7872	#DIV/0!	2.35503
P99027	A0A5F8MPY2;P99027	RLA2_MOUSE	Rplp2	60S acidic ribosomal protein P2			235.917	100.56	#DIV/0!	2.34603
Q8BX17	Q8BX17	GEMI5_MOUSE	Gemin5	Gem-associated protein 5		7.43329	120.151	51.2281	0	2.34541
Q9ERU9	Q9ERU9	RBP2_MOUSE	Ranbp2	E3 SUMO-protein ligase RanBP2			44.6847	19.0852	#DIV/0!	2.34133
P11440	P11440	CDK1_MOUSE	Cdk1	Cyclin-dependent kinase 1			46.7512	20.0971	#DIV/0!	2.32627
P34022	P34022	RANG_MOUSE	Ranbp1	Ran-specific GTPase-activating protein			70.0376	30.4484	#DIV/0!	2.30021
P13439	P13439	UMPS_MOUSE	Umps	Uridine 5'-monophosphate synthase			24.2355	10.5623	#DIV/0!	2.29453
Q8VDN2	Q8VDN2	AT1A1_MOUSE	Atp1a1	Sodium/potassium-transporting ATPase subunit alpha-1	184.144		49.9224	21.7658	#DIV/0!	2.29362
P80314	P80314	TCPB_MOUSE	Cct2	T-complex protein 1 subunit beta			110.857	48.3573	#DIV/0!	2.29246
Q9DB42	Q9DB42	ZN593_MOUSE	Znf593	Zinc finger protein 593			38.4056	16.7564	#DIV/0!	2.292
Q8BGQ7	Q8BGQ7	SYAC_MOUSE	Aars1	Alanine--tRNA ligase, cytoplasmic			91.9005	40.3134	#DIV/0!	2.27965
Q9D6R2	Q9D6R2	IDH3A_MOUSE	Idh3a	Isocitrate dehydrogenase [NAD] subunit alpha, mitochondrial	109.493	20.2469	21.0856	9.26259	5.40789	2.27643
Q80TS5	Q80TS5;Q6KAS7	ZN423_MOUSE	Znf423	Zinc finger protein 423			66.505	29.3313	#DIV/0!	2.26737
P48962	P48962	ADT1_MOUSE	Slc25a4	ADP/ATP translocase 1	2700.15	97.4487	53.6569	23.6721	27.7084	2.26667
Q61216	Q61216	MRE11_MOUSE	Mre11	Double-strand break repair protein MRE11			25.0695	11.0758	#DIV/0!	2.26345
P62821	Q9D1G1;P62821	RAB1A_MOUSE	Rab1A	Ras-related protein Rab-1A			184.623	81.7658	#DIV/0!	2.25795
Q9CQQ7	Q9CQQ7	AT5F1_MOUSE	Atp5pb	ATP synthase F(0) complex subunit B1, mitochondrial	433.964	40.5485	83.8078	37.1216	10.7023	2.25766
P62137	P62137;P62141;P63087	PP1A_MOUSE	Ppp1ca	Serine/threonine-protein phosphatase PP1-alpha catalytic subunit	15.544		322.982	143.326	#DIV/0!	2.25348
Q68FL6	Q68FL6	SYMC_MOUSE	Mars1	Methionine--tRNA ligase, cytoplasmic			45.2484	20.0896	#DIV/0!	2.25233
P11103	P11103	PARP1_MOUSE	Parp1	Poly [ADP-ribose] polymerase 1			49.3441	21.9827	#DIV/0!	2.24468
O70591	O70591	PFD2_MOUSE	Pfdn2	Prefoldin subunit 2			28.3001	12.6531	#DIV/0!	2.23661
P80318	P80318	TCPG_MOUSE	Cct3	T-complex protein 1 subunit gamma	15.757		102.268	45.7785	#DIV/0!	2.23397
Q9WTX6	Q9WTX6	CUL1_MOUSE	Cul1	Cullin-1			49.8422	22.3281	#DIV/0!	2.23226
Q9QYJ0	Q9QYJ0	DNJA2_MOUSE	Dnaja2	DnaJ homolog subfamily A member 2			26.6875	12.0074	#DIV/0!	2.22259
Q9JHU4	Q9JHU4	DYHC1_MOUSE	Dync1h1	Cytoplasmic dynein 1 heavy chain 1	18.6199		45.4023	20.4945	#DIV/0!	2.21534
Q6ZWX6	Q6ZWX6	IF2A_MOUSE	Eif2s1	Eukaryotic translation initiation factor 2 subunit 1			59.7504	27.0409	#DIV/0!	2.20963
Q9WVM1	Q9WVM1	RGAP1_MOUSE	Racgap1	Rac GTPase-activating protein 1			119.089	54.0953	#DIV/0!	2.20147
Q99K51	Q99K51	PLST_MOUSE	Pls3	Plastin-3			11.1864	5.10612	#DIV/0!	2.19078
P42932	P42932	TCPQ_MOUSE	Cct8	T-complex protein 1 subunit theta	15.1861		138.723	63.6526	#DIV/0!	2.17938
Q61753	Q61753	SERA_MOUSE	Phgdh	D-3-phosphoglycerate dehydrogenase			96.092	44.2642	#DIV/0!	2.17087
Q9CQV8	Q9CQV8	1433B_MOUSE	Ywhab	14-3-3 protein beta/alpha			24.7745	11.428	#DIV/0!	2.16788
P62192	P62192	PRS4_MOUSE	Psmc1	26S proteasome regulatory subunit 4	13.039		38.2259	17.6478	#DIV/0!	2.16604
Q922B2	Q922B2	SYDC_MOUSE	Dars1	Aspartate--tRNA ligase, cytoplasmic	33.7777		98.8253	46.0588	#DIV/0!	2.14563
P17751	P17751	TPIS_MOUSE	Tpi1	Triosephosphate isomerase	132.515	27.7855	273.01	127.736	4.76921	2.1373
Q9D1M0	Q9D1M0	SEC13_MOUSE	Sec13	Protein SEC13 homolog			51.5739	24.1391	#DIV/0!	2.13653
Q9D051	Q9D051	ODPB_MOUSE	Pdhb	Pyruvate dehydrogenase E1 component subunit beta, mitochondrial	219.051		32.7123	15.3201	#DIV/0!	2.13525
Q922D8	Q922D8	C1TC_MOUSE	Mthfd1	C-1-tetrahydrofolate synthase, cytoplasmic			100.694	47.174	#DIV/0!	2.13452
Q61553	Q61553	FSCN1_MOUSE	Fscn1	Fascin			43.9742	20.6702	#DIV/0!	2.12742
Q3URR7	Q3URR7	ZSC10_MOUSE	Zscan10	Zinc finger and SCAN domain-containing protein 10			52.2626	24.5894	#DIV/0!	2.12541
Q9DBY8	Q9DBY8	NVL_MOUSE	Nvl	Nuclear valosin-containing protein-like			32.2281	15.1834	#DIV/0!	2.12259
A2ASS6	A2ASS6	TITIN_MOUSE	Ttn	Titin	184.811	29.0941	186.587	88.1907	6.35218	2.11572
P03975	P03975	IGEB_MOUSE	Iap	IgE-binding protein			120.741	57.1049	#DIV/0!	2.11437
Q6PDQ2	Q6PDQ2;A2A8L1	CHD4_MOUSE	Chd4	Chromodomain-helicase-DNA-binding protein 4	13.9943		29.2234	13.8789	#DIV/0!	2.1056
Q8BTM8	Q8BTM8	FLNA_MOUSE	Flna	Filamin-A	48.8792		241.892	115.176	#DIV/0!	2.10019
P47955	P47955	RLA1_MOUSE	Rplp1	60S acidic ribosomal protein P1			150.226	71.5616	#DIV/0!	2.09925
P62082	P62082	RS7_MOUSE	Rps7	40S ribosomal protein S7	21.8404		77.4879	37.025	#DIV/0!	2.09285
P97762	P97762	RP9_MOUSE	rp9	Retinitis pigmentosa 9 protein homolog			33.5899	16.0748	#DIV/0!	2.0896
P56546	P56546;O88712	CTBP2_MOUSE	Ctbp2	C-terminal-binding protein 2	2.82896		24.7465	11.8467	#DIV/0!	2.08889
Q05920	Q05920	PYC_MOUSE	Pc	Pyruvate carboxylase, mitochondrial	37.6009		23.4613	11.2481	#DIV/0!	2.0858
P28231	P28231	CXB3_MOUSE	Gjb3	Gap junction beta-3 protein			30.4912	14.6317	#DIV/0!	2.08391
Q9JKX6	Q9JKX6	NUDT5_MOUSE	Nudt5	ADP-sugar pyrophosphatase			26.1376	12.5596	#DIV/0!	2.08109
Q61024	Q61024	ASNS_MOUSE	Asns	Asparagine synthetase [glutamine-hydrolyzing]			76.8103	36.9702	#DIV/0!	2.07763
P80316	P80316	TCPE_MOUSE	Cct5	T-complex protein 1 subunit epsilon	12.2414		247.273	119.904	#DIV/0!	2.06226
Q8VHX6	Q8VHX6	FLNC_MOUSE	Flnc	Filamin-C	59.1531		40.1435	19.4911	#DIV/0!	2.05958
Q6DFV3	Q6DFV3	RHG21_MOUSE	Arhgap21	Rho GTPase-activating protein 21			50.6509	24.6472	#DIV/0!	2.05504
O55029	O55029	COPB2_MOUSE	Copb2	Coatomer subunit beta'	11.7125		28.2478	13.7519	#DIV/0!	2.0541
P28656	P28656	NP1L1_MOUSE	Nap1l1	Nucleosome assembly protein 1-like 1			80.957	39.4161	#DIV/0!	2.05391
P61965	P61965	WDR5_MOUSE	Wdr5	WD repeat-containing protein 5			19.5057	9.52662	#DIV/0!	2.04749
Q8C570	Q8C570	RAE1L_MOUSE	Rae1	mRNA export factor			28.7077	14.0347	#DIV/0!	2.04548
O88685	O88685	PRS6A_MOUSE	Psmc3	26S proteasome regulatory subunit 6A	19.434		31.8014	15.6154	#DIV/0!	2.03654
P11679	P11679	K2C8_MOUSE	Krt8	Keratin, type II cytoskeletal 8			27.0844	13.3179	#DIV/0!	2.03368
Q9JKK7	Q9JKK7	TMOD2_MOUSE	Tmod2	Tropomodulin-2			17.7136	8.72449	#DIV/0!	2.03033
Q9Z2U0	Q9Z2U0;Q9CWH6	PSA7_MOUSE	Psma7	Proteasome subunit alpha type-7	11.3805		37.915	18.7003	#DIV/0!	2.02751
Q60973	Q60973	RBBP7_MOUSE	Rbbp7	Histone-binding protein RBBP7			35.264	17.4376	#DIV/0!	2.0223
Q9CRC8	Q9CRC8	LRC40_MOUSE	Lrrc40	Leucine-rich repeat-containing protein 40			13.9907	6.91969	#DIV/0!	2.02187
P70388	P70388	RAD50_MOUSE	Rad50	DNA repair protein RAD50			19.0771	9.45453	#DIV/0!	2.01777
O35593	O35593	PSDE_MOUSE	Psmd14	26S proteasome non-ATPase regulatory subunit 14	15.1697		43.5677	21.6901	#DIV/0!	2.00864
P80317	P80317;Q61390	TCPZ_MOUSE	Cct6a	T-complex protein 1 subunit zeta	22.1276		48.3588	24.129	#DIV/0!	2.00418
P62869	P62869	ELOB_MOUSE	Elob	Elongin-B	20.9512		70.1189	35.2851	#DIV/0!	1.98721
Q9JKF1	Q9JKF1;Q3UQ44	IQGA1_MOUSE	Iqgap1	Ras GTPase-activating-like protein IQGAP1	3.75561		76.8473	38.7509	#DIV/0!	1.98311
Q8CGC7	Q8CGC7	SYEP_MOUSE	Eprs1	Bifunctional glutamate/proline--tRNA ligase	66.6181		142.623	72.3241	#DIV/0!	1.972
Q62311	Q62311	TAF6_MOUSE	Taf6	Transcription initiation factor TFIID subunit 6			23.2505	11.7988	#DIV/0!	1.97058
Q9WV55	Q9WV55	VAPA_MOUSE	Vapa	Vesicle-associated membrane protein-associated protein A	14.0079		112.356	57.3553	#DIV/0!	1.95895
Q91ZU6	Q91ZU6	DYST_MOUSE	Dst	Dystonin	5.82219		115.87	59.3258	#DIV/0!	1.95311
A2ALU4	A2ALU4	SHRM2_MOUSE	Shroom2	Protein Shroom2			20.3933	10.4779	#DIV/0!	1.94632
Q64331	Q64331	MYO6_MOUSE	Myo6	Unconventional myosin-VI			134.743	69.5744	#DIV/0!	1.93667
Q9QXZ0	Q9QXZ0	MACF1_MOUSE	Macf1	Microtubule-actin cross-linking factor 1, isoforms 1/2/3/4	7.16117		30.9417	16.0197	#DIV/0!	1.93148
Q60875	Q60875	ARHG2_MOUSE	Arhgef2	Rho guanine nucleotide exchange factor 2			115.08	59.692	#DIV/0!	1.9279
P46471	P46471	PRS7_MOUSE	Psmc2	26S proteasome regulatory subunit 7	11.5288		29.0652	15.1412	#DIV/0!	1.91961
Q61768	P28738;P33175;Q61768	KINH_MOUSE	Kif5b	Kinesin-1 heavy chain	24.4487		42.0898	21.9786	#DIV/0!	1.91504
Q9D0I9	Q9D0I9	SYRC_MOUSE	Rars1	Arginine--tRNA ligase, cytoplasmic			52.8273	27.6039	#DIV/0!	1.91376
Q64337	Q64337	SQSTM_MOUSE	Sqstm1	Sequestosome-1			36.4312	19.0796	#DIV/0!	1.90943
Q80U35	Q80U35	ARHGH_MOUSE	Arhgef17	Rho guanine nucleotide exchange factor 17	6.87778		30.1163	15.9116	#DIV/0!	1.89273
Q8BMJ2	Q8BMJ2	SYLC_MOUSE	Lars1	Leucine--tRNA ligase, cytoplasmic			153.119	81.625	#DIV/0!	1.87588
Q9QZF2	Q9QZF2	GPC1_MOUSE	Gpc1	Glypican-1			29.8316	15.9571	#DIV/0!	1.86949
Q99KG5	Q99KG5	LSR_MOUSE	Lsr	Lipolysis-stimulated lipoprotein receptor			31.0621	16.6508	#DIV/0!	1.8655
Q9Z110	Q9Z110	P5CS_MOUSE	Aldh18a1	Delta-1-pyrroline-5-carboxylate synthase			61.8629	33.3356	#DIV/0!	1.85576
Q925I1	Q925I1	ATAD3_MOUSE	Atad3	ATPase family AAA domain-containing protein 3	44.6353	13.6653	121.574	65.7624	3.26632	1.84869
P11499	P07901;P11499	HS90B_MOUSE	Hsp90ab1	Heat shock protein HSP 90-beta	88.9196		662.242	360.234	#DIV/0!	1.83837
P61963	P61963	DCAF7_MOUSE	Dcaf7	DDB1- and CUL4-associated factor 7			50.4341	27.4581	#DIV/0!	1.83677
Q1EG27	Q1EG27	MYO3B_MOUSE	Myo3b	Myosin-IIIb			193.774	105.524	#DIV/0!	1.8363
Q9WVK4	Q9WVK4	EHD1_MOUSE	Ehd1	EH domain-containing protein 1	40.4993		42.7853	23.3019	#DIV/0!	1.83613
Q07417	Q07417	ACADS_MOUSE	Acads	Short-chain specific acyl-CoA dehydrogenase, mitochondrial	93.9607		52.3732	28.5414	#DIV/0!	1.83499
P62141	P62141	PP1B_MOUSE	Ppp1cb	Serine/threonine-protein phosphatase PP1-beta catalytic subunit	14.5777		116.564	63.5657	#DIV/0!	1.83376
P56480	P56480	ATPB_MOUSE	Atp5f1b	ATP synthase subunit beta, mitochondrial	1723.09	72.5491	178.486	97.9586	23.7507	1.82206
P68134	P62737;P63268;P68134;P68033	ACTS_MOUSE	Acta1	Actin, alpha skeletal muscle	8134.75	436.154	74858.7	41159.9	18.6511	1.81873
P17182	P17182	ENOA_MOUSE	Eno1	Alpha-enolase	86.0314		632.024	348.107	#DIV/0!	1.8156
Q8VDJ3	Q8VDJ3	VIGLN_MOUSE	Hdlbp	Vigilin	49.9713		22.5098	12.4616	#DIV/0!	1.80633
Q9JMH9	Q9JMH9	MY18A_MOUSE	Myo18a	Unconventional myosin-XVIIIa	19.9516		81.839	45.3968	#DIV/0!	1.80275
Q8BFZ3	Q8BFZ3;P60710;P63260	ACTBL_MOUSE	Actbl2	Beta-actin-like protein 2	72.8644		3743.41	2084.41	#DIV/0!	1.79591
O35648	O35648	CETN3_MOUSE	Cetn3	Centrin-3			38.443	21.4221	#DIV/0!	1.79455
Q9QZQ1	Q9QZQ1	AFAD_MOUSE	Afdn	Afadin			55.5798	30.9826	#DIV/0!	1.7939
Q99KD5	Q99KD5	UN45A_MOUSE	Unc45a	Protein unc-45 homolog A			43.4001	24.2844	#DIV/0!	1.78716
Q9QXN0	Q9QXN0	SHRM3_MOUSE	Shroom3	Protein Shroom3	50.1864		52.3856	29.5266	#DIV/0!	1.77418
Q8BU30	Q8BU30	SYIC_MOUSE	Iars1	Isoleucine--tRNA ligase, cytoplasmic	26.2726		80.4537	45.4607	#DIV/0!	1.76974
Q922Q4	Q922Q4	P5CR2_MOUSE	Pycr2	Pyrroline-5-carboxylate reductase 2			60.9741	34.461	#DIV/0!	1.76937
Q8CGK3	Q8CGK3	LONM_MOUSE	Lonp1	Lon protease homolog, mitochondrial	95.5917		45.1238	25.51	#DIV/0!	1.76887
Q6ZQ08	Q6ZQ08	CNOT1_MOUSE	Cnot1	CCR4-NOT transcription complex subunit 1			35.2366	19.926	#DIV/0!	1.76837
Q7TPW1	Q7TPW1	NEXN_MOUSE	Nexn	Nexilin	32.6877		57.854	32.7519	#DIV/0!	1.76643
Q68FH0	Q68FH0	PKP4_MOUSE	Pkp4	Plakophilin-4			63.5065	36.1772	#DIV/0!	1.75543
P19096	P19096	FAS_MOUSE	Fasn	Fatty acid synthase			50.9873	29.0517	#DIV/0!	1.75505
P63325	P63325	RS10_MOUSE	Rps10	40S ribosomal protein S10	11.7057		65.0934	37.1437	#DIV/0!	1.75247
G3X9J0	G3X9J0	SI1L3_MOUSE	Sipa1l3	Signal-induced proliferation-associated 1-like protein 3			18.1086	10.3566	#DIV/0!	1.74851
Q9D0N8	Q9D0N8	TMM88_MOUSE	Tmem88	Transmembrane protein 88			94.3507	54.5807	#DIV/0!	1.72865
F6ZDS4	F6ZDS4	TPR_MOUSE	Tpr	Nucleoprotein TPR			31.4396	18.1937	#DIV/0!	1.72805
O88700	O88700	BLM_MOUSE	Blm	RecQ-like DNA helicase BLM			47.1708	27.4798	#DIV/0!	1.71656
Q62261	P15508;Q68FG2;E9PX29;Q62261	SPTB2_MOUSE	Sptbn1	Spectrin beta chain, non-erythrocytic 1	81.0732	14.3948	65.7009	38.3511	5.63212	1.71314
P54071	P54071	IDHP_MOUSE	Idh2	Isocitrate dehydrogenase [NADP], mitochondrial	825.938	76.3369	38.1068	22.4093	10.8196	1.70049
P57780	P57780	ACTN4_MOUSE	Actn4	Alpha-actinin-4	94.6516		330.126	194.349	#DIV/0!	1.69862
Q91YR1	Q91YR1	TWF1_MOUSE	Twf1	Twinfilin-1	7.70843		46.8303	27.5884	#DIV/0!	1.69746
Q9ESZ8	Q9ESZ8	GTF2I_MOUSE	Gtf2i	General transcription factor II-I	39.101		141.442	83.4685	#DIV/0!	1.69456
Q91V92	Q91V92	ACLY_MOUSE	Acly	ATP-citrate synthase	10.2706		44.5266	26.4473	#DIV/0!	1.6836
Q9R1P4	Q9R1P4	PSA1_MOUSE	Psma1	Proteasome subunit alpha type-1	26.1229		28.6176	17.0513	#DIV/0!	1.67832
Q62158	Q62158	TRI27_MOUSE	Trim27	Zinc finger protein RFP			57.7268	34.7552	#DIV/0!	1.66095
P20152	P20152	VIME_MOUSE	Vim	Vimentin	1953.16	54.3233	338.267	203.966	35.9544	1.65845
Q9JI91	Q9JI91	ACTN2_MOUSE	Actn2	Alpha-actinin-2	394.072	25.8892	86.9856	52.481	15.2215	1.65747
Q99MX0	Q99MX0	TKTL1_MOUSE	Tktl1	Transketolase-like protein 1			211.912	128.034	#DIV/0!	1.65512
Q922U1	Q922U1	PRPF3_MOUSE	Prpf3	U4/U6 small nuclear ribonucleoprotein Prp3			37.6169	22.7529	#DIV/0!	1.65328
P23242	P23242	CXA1_MOUSE	Gja1	Gap junction alpha-1 protein	31.2089		206.758	125.06	#DIV/0!	1.65327
Q922Q8	Q922Q8	LRC59_MOUSE	Lrrc59	Leucine-rich repeat-containing protein 59			31.7714	19.2441	#DIV/0!	1.65097
Q3UX10	Q3UX10	TBAL3_MOUSE	Tubal3	Tubulin alpha chain-like 3			41.8113	25.3634	#DIV/0!	1.64849
E9QA15	E9QA15	E9QA15_MOUSE	Cald1	Caldesmon 1			161.961	98.5086	#DIV/0!	1.64413
Q9QY39	Q9QY39	PDZD4_MOUSE	Pdzd4	PDZ domain-containing protein 4			35.0035	21.3321	#DIV/0!	1.64088
E9PYF4	E9PYF4	E9PYF4_MOUSE	Lmo7	LIM domain only 7	49.2039		49.035	29.8862	#DIV/0!	1.64072
Q62234	Q62234	MYOM1_MOUSE	Myom1	Myomesin-1	187.477	30.5838	135.018	83.0897	6.12994	1.62497
Q9JM76	Q9JM76	ARPC3_MOUSE	Arpc3	Actin-related protein 2/3 complex subunit 3	42.1402		880.945	543.254	#DIV/0!	1.62161
P80313	P80313	TCPH_MOUSE	Cct7	T-complex protein 1 subunit eta			71.1903	43.9454	#DIV/0!	1.61997
Q99MD9	Q99MD9	NASP_MOUSE	Nasp	Nuclear autoantigenic sperm protein			46.2491	28.63	#DIV/0!	1.61541
Q80U72	Q80U72	SCRIB_MOUSE	Scrib	Protein scribble homolog			21.0138	13.0164	#DIV/0!	1.61441
Q8CJ40	Q8CJ40	CROCC_MOUSE	Crocc	Rootletin	22.5878		46.8798	29.1275	#DIV/0!	1.60947
P47757	P47757	CAPZB_MOUSE	Capzb	F-actin-capping protein subunit beta	35.0937		1061.37	660.594	#DIV/0!	1.60669
Q9JKY0	Q9JKY0	CNOT9_MOUSE	Cnot9	CCR4-NOT transcription complex subunit 9			30.9849	19.3045	#DIV/0!	1.60506
Q9R0Q6	Q9R0Q6	ARC1A_MOUSE	Arpc1a	Actin-related protein 2/3 complex subunit 1A	20.9978		367.892	229.742	#DIV/0!	1.60133
P47754	P47754	CAZA2_MOUSE	Capza2	F-actin-capping protein subunit alpha-2	41.2667		846.25	528.881	#DIV/0!	1.60008
Q60598	Q60598	SRC8_MOUSE	Cttn	Src substrate cortactin			147.893	92.5928	#DIV/0!	1.59724
Q8VBX6	Q8VBX6	MPDZ_MOUSE	Mpdz	Multiple PDZ domain protein			9.70485	6.08005	#DIV/0!	1.59618
Q8CAQ8	Q8CAQ8	MIC60_MOUSE	Immt	MICOS complex subunit Mic60	364.777	50.3158	77.1284	48.5558	7.24975	1.58845
P46735	P46735	MYO1B_MOUSE	Myo1b	Unconventional myosin-Ib			759.863	479.874	#DIV/0!	1.58346
O08709	Q8BG37;O08709	PRDX6_MOUSE	Prdx6	Peroxiredoxin-6	98.1498		72.4241	45.8126	#DIV/0!	1.58088
Q9D2Z4	Q9D2Z4	SENP8_MOUSE	Senp8	Sentrin-specific protease 8			390.358	247.137	#DIV/0!	1.57952
Q925B0	Q925B0	PAWR_MOUSE	Pawr	PRKC apoptosis WT1 regulator protein			133.546	84.7444	#DIV/0!	1.57587
Q68FD5	Q68FD5	CLH1_MOUSE	Cltc	Clathrin heavy chain 1	82.851		100.223	63.9319	#DIV/0!	1.56765
O55234	O55234	PSB5_MOUSE	Psmb5	Proteasome subunit beta type-5			15.2189	9.71394	#DIV/0!	1.56671
Q6P5H2	Q6P5H2	NEST_MOUSE	Nes	Nestin	10.3354		29.6886	18.9655	#DIV/0!	1.5654
P28798	P28798	GRN_MOUSE	Grn	Progranulin			166.481	106.354	#DIV/0!	1.56535
P59999	P59999	ARPC4_MOUSE	Arpc4	Actin-related protein 2/3 complex subunit 4	22.3884		942.484	605.209	#DIV/0!	1.55729
Q99104	Q99104	MYO5A_MOUSE	Myo5a	Unconventional myosin-Va			300.236	192.846	#DIV/0!	1.55687
P31230	P31230	AIMP1_MOUSE	Aimp1	Aminoacyl tRNA synthase complex-interacting multifunctional protein 1			67.0212	43.1652	#DIV/0!	1.55267
Q8R2Q8	Q8R2Q8	BST2_MOUSE	Bst2	Bone marrow stromal antigen 2			39.4249	25.3972	#DIV/0!	1.55233
P97496	P97496	SMRC1_MOUSE	Smarcc1	SWI/SNF complex subunit SMARCC1	16.7179		46.7404	30.1581	#DIV/0!	1.54985
Q99KW3	Q99KW3	TARA_MOUSE	Triobp	TRIO and F-actin-binding protein			90.7146	58.7201	#DIV/0!	1.54486
Q9JIF7	Q9JIF7	COPB_MOUSE	Copb1	Coatomer subunit beta			18.7736	12.1528	#DIV/0!	1.5448
Q9D8T7	Q9D8T7	SLIRP_MOUSE	Slirp	SRA stem-loop-interacting RNA-binding protein, mitochondrial	22.2597		62.2627	40.3408	#DIV/0!	1.54342
Q9CQ19	Q9CQ19	MYL9_MOUSE	Myl9	Myosin regulatory light polypeptide 9			128.763	83.6687	#DIV/0!	1.53896
Q8JZQ2	Q8JZQ2;Q8C8R3	AFG32_MOUSE	Afg3l2	AFG3-like protein 2	336.499	4.45139	165.062	107.284	75.5941	1.53855
O08585	O08585	CLCA_MOUSE	Clta	Clathrin light chain A			93.1986	60.5829	#DIV/0!	1.53836
Q8BX22	Q8BX22	SALL4_MOUSE	Sall4	Sal-like protein 4			43.1987	28.1289	#DIV/0!	1.53574
Q9D898	Q9D898	ARP5L_MOUSE	Arpc5l	Actin-related protein 2/3 complex subunit 5-like protein			124.55	81.4904	#DIV/0!	1.5284
Q99LX0	Q99LX0	PARK7_MOUSE	Park7	Parkinson disease protein 7 homolog	34.7207		25.3026	16.5844	#DIV/0!	1.52569
Q9DBR7	Q9DBR7	MYPT1_MOUSE	Ppp1r12a	Protein phosphatase 1 regulatory subunit 12A			490.507	321.63	#DIV/0!	1.52507
Q99JY9	Q99JY9	ARP3_MOUSE	Actr3	Actin-related protein 3	33.1291		715.512	470.461	#DIV/0!	1.52087
O08638	O08638	MYH11_MOUSE	Myh11	Myosin-11	8.80099		119.952	79.0087	#DIV/0!	1.51821
Q8BQ30	Q8BQ30	PPR18_MOUSE	Ppp1r18	Phostensin			73.0087	48.0953	#DIV/0!	1.518
Q5NBY9	Q5NBY9	PATZ1_MOUSE	Patz1	POZ (BTB) and AT hook-containing zinc finger 1			32.5381	21.4751	#DIV/0!	1.51515
P30416	P30416	FKBP4_MOUSE	Fkbp4	Peptidyl-prolyl cis-trans isomerase FKBP4			30.0008	19.8238	#DIV/0!	1.51337
Q3UMT1	Q3UMT1	PP12C_MOUSE	Ppp1r12c	Protein phosphatase 1 regulatory subunit 12C	38.703		103.21	68.2878	#DIV/0!	1.5114
Q8VDD5	Q8VDD5	MYH9_MOUSE	Myh9	Myosin-9	54.3821	44.2664	32529.2	21576.4	1.22852	1.50763
Q9JLB2	Q9JLB2	PALS1_MOUSE	Pals1	Protein PALS1			47.7188	31.6767	#DIV/0!	1.50643
Q9DC51	Q9DC51	GNAI3_MOUSE	Gnai3	Guanine nucleotide-binding protein G(i) subunit alpha-3			75.4688	50.099	#DIV/0!	1.50639
P53986	P53986	MOT1_MOUSE	Slc16a1	Monocarboxylate transporter 1	36.2479	13.1632	42.2376	28.0559	2.75373	1.50548
Q6NVD0	Q6NVD0	FREM2_MOUSE	Frem2	FRAS1-related extracellular matrix protein 2			175.05	116.367	#DIV/0!	1.50429
Q9D8Y0	Q9D8Y0	EFHD2_MOUSE	Efhd2	EF-hand domain-containing protein D2			226.998	150.929	#DIV/0!	1.50401
P61161	P61161	ARP2_MOUSE	Actr2	Actin-related protein 2			620.596	412.64	#DIV/0!	1.50396
Q7TN74	Q7TN74	Q7TN74_MOUSE	Ppp1r9a	Neurabin I			92.8847	61.7633	#DIV/0!	1.50388
Q9WUM4	Q9WUM4	COR1C_MOUSE	Coro1c	Coronin-1C	13.7527		277.63	185.813	#DIV/0!	1.49414
Q91YT0	Q91YT0	NDUV1_MOUSE	Ndufv1	NADH dehydrogenase [ubiquinone] flavoprotein 1, mitochondrial	85.4805		13.787	9.23366	#DIV/0!	1.49312
Q9CZH8	Q9CZH8	CCD77_MOUSE	Ccdc77	Coiled-coil domain-containing protein 77			47.4952	31.8319	#DIV/0!	1.49206
Q60605	Q60605	MYL6_MOUSE	Myl6	Myosin light polypeptide 6	24.067	29.7745	20222.1	13568.7	0.808309	1.49035
Q5SYD0	Q5SYD0;Q5SUA5	MYO1D_MOUSE	Myo1d	Unconventional myosin-Id			369.116	247.756	#DIV/0!	1.48984
P47753	P47754;P47753	CAZA1_MOUSE	Capza1	F-actin-capping protein subunit alpha-1	56.6948		1966.02	1319.68	#DIV/0!	1.48977
Q9ERG0	Q9ERG0	LIMA1_MOUSE	Lima1	LIM domain and actin-binding protein 1			1150.8	773.241	#DIV/0!	1.48828
Q9WTI7	Q9WTI7	MYO1C_MOUSE	Myo1c	Unconventional myosin-Ic	26.2854		28.6795	19.2838	#DIV/0!	1.48723
P08752	P08752	GNAI2_MOUSE	Gnai2	Guanine nucleotide-binding protein G(i) subunit alpha-2	68.1656		506.295	341.039	#DIV/0!	1.48457
Q8K4L3	Q8K4L3	SVIL_MOUSE	Svil	Supervillin			156.778	106.123	#DIV/0!	1.47732
Q3THE2	Q3THE2;Q9CQ19	ML12B_MOUSE	Myl12b	Myosin regulatory light chain 12B	47.7829		16194	11062.1	#DIV/0!	1.46392
Q61879	Q61879;Q6URW6	MYH10_MOUSE	Myh10	Myosin-10	54.3123		14708.3	10050.7	#DIV/0!	1.46341
Q9JJ28	Q9JJ28	FLII_MOUSE	Flii	Protein flightless-1 homolog	12.5811		194.005	132.899	#DIV/0!	1.45979
Q6NXY1	Q6NXY1	TBC31_MOUSE	Tbc1d31	TBC1 domain family member 31			18.5853	12.755	#DIV/0!	1.4571
P97434	P97434	MPRIP_MOUSE	Mprip	Myosin phosphatase Rho-interacting protein			247.456	170.017	#DIV/0!	1.45548
Q62036	Q62036	CP131_MOUSE	Cep131	Centrosomal protein of 131 kDa	21.6979		136.436	93.7547	#DIV/0!	1.45524
Q6ZPG2	Q6ZPG2	WDR90_MOUSE	Wdr90	WD repeat-containing protein 90			60.2678	41.4775	#DIV/0!	1.45302
D3Z2H9	D3Z2H9	D3Z2H9_MOUSE	Tpm3-rs7	Tropomyosin 3, related sequence 7			1863.32	1284.85	#DIV/0!	1.45022
Q9QXS6	Q9QXS6	DREB_MOUSE	Dbn1	Drebrin			955.863	659.415	#DIV/0!	1.44956
Q6DIC0	Q6DIC0	SMCA2_MOUSE	Smarca2	Probable global transcription activator SNF2L2	89.8299		432.629	298.651	#DIV/0!	1.44861
Q2KN98	Q2KN98	CYTSA_MOUSE	Specc1l	Cytospin-A	3.91722		244.705	169.092	#DIV/0!	1.44717
Q8C5L3	Q8C5L3	CNOT2_MOUSE	Cnot2	CCR4-NOT transcription complex subunit 2			22.5425	15.6188	#DIV/0!	1.44329
Q9Z0U1	Q9Z0U1	ZO2_MOUSE	Tjp2	Tight junction protein ZO-2			102.934	71.6108	#DIV/0!	1.43741
Q9R0Q7	Q9R0Q7	TEBP_MOUSE	Ptges3	Prostaglandin E synthase 3			73.5904	51.2472	#DIV/0!	1.43599
Q9WV32	Q9WV32	ARC1B_MOUSE	Arpc1b	Actin-related protein 2/3 complex subunit 1B	14.7684		172.562	120.187	#DIV/0!	1.43578
Q91YU6	Q91YU6	LZTS2_MOUSE	Lzts2	Leucine zipper putative tumor suppressor 2			27.3133	19.0461	#DIV/0!	1.43406
Q61595	Q61595	KTN1_MOUSE	Ktn1	Kinectin			15.3231	10.6886	#DIV/0!	1.43359
O09044	O09044	SNP23_MOUSE	Snap23	Synaptosomal-associated protein 23			79.8892	55.7282	#DIV/0!	1.43355
Q91WK0	Q91WK0	LRRF2_MOUSE	Lrrfip2	Leucine-rich repeat flightless-interacting protein 2			636.252	445.313	#DIV/0!	1.42877
P21107	P21107	TPM3_MOUSE	Tpm3	Tropomyosin alpha-3 chain			1685.5	1180.42	#DIV/0!	1.42788
Q9CVB6	Q9CVB6	ARPC2_MOUSE	Arpc2	Actin-related protein 2/3 complex subunit 2	24.6895		765.04	538.676	#DIV/0!	1.42022
Q80X90	Q80X90	FLNB_MOUSE	Flnb	Filamin-B	18.234		54.3726	38.3149	#DIV/0!	1.4191
A0A1B0GRB6	A0A1B0GRB6	A0A1B0GRB6_MOUSE	Brd3os	Bromodomain containing 3, opposite strand			813.068	573.841	#DIV/0!	1.41689
Q8BG95	Q8BG95	MYPT2_MOUSE	Ppp1r12b	Protein phosphatase 1 regulatory subunit 12B	18.0785		12.723	9.01716	#DIV/0!	1.41098
Q9DCL9	Q9DCL9	PUR6_MOUSE	Paics	Bifunctional phosphoribosylaminoimidazole carboxylase/phosphoribosylaminoimidazole succinocarboxamide synthetase			54.2505	38.5026	#DIV/0!	1.40901
Q9EP71	Q9EP71	RAI14_MOUSE	Rai14	Ankycorbin			283.242	201.645	#DIV/0!	1.40466
P58771	P58771	TPM1_MOUSE	Tpm1	Tropomyosin alpha-1 chain	599.353		8999.34	6406.9	#DIV/0!	1.40463
P01633	A0A140T8N9;A0A075B5N7;P01634;A0A140T8P2;P01633	KV5A1_MOUSE	Igkv6-17	Immunoglobulin kappa chain variable 6-17	3197.91	1915.95	116.666	83.1454	1.6691	1.40316
Q02248	Q02248	CTNB1_MOUSE	Ctnnb1	Catenin beta-1	26.4476		62.9048	44.9554	#DIV/0!	1.39927
Q8CG47	Q8CG47	SMC4_MOUSE	Smc4	Structural maintenance of chromosomes protein 4			20.9459	14.9831	#DIV/0!	1.39797
P24547	P24547	IMDH2_MOUSE	Impdh2	Inosine-5'-monophosphate dehydrogenase 2	18.8719		117.708	84.2552	#DIV/0!	1.39704
Q64727	Q64727	VINC_MOUSE	Vcl	Vinculin	64.3227	8.74243	17.3055	12.4528	7.35753	1.38969
Q9JHU3	P16092;Q61851;Q04736;Q9JHU3;Q04859;P14234;P06240;P39688;P25911;Q03142;Q9JKV2;P21803;P08103;P16277	CDK20_MOUSE	Cdk20	Cyclin-dependent kinase 20	22.5892		89.0665	64.192	#DIV/0!	1.3875
Q921U8	Q921U8	SMTN_MOUSE	Smtn	Smoothelin			76.4712	55.3925	#DIV/0!	1.38053
Q8R010	Q8R010	AIMP2_MOUSE	Aimp2	Aminoacyl tRNA synthase complex-interacting multifunctional protein 2	7.40595		51.7086	37.4793	#DIV/0!	1.37966
Q02257	Q02257	PLAK_MOUSE	Jup	Junction plakoglobin	43.3799		27.7394	20.1464	#DIV/0!	1.37689
Q9JLV5	Q9JLV5	CUL3_MOUSE	Cul3	Cullin-3			25.7516	18.8189	#DIV/0!	1.36839
Q6R891	Q6R891	NEB2_MOUSE	Ppp1r9b	Neurabin-2			71.5061	52.2598	#DIV/0!	1.36828
P62962	P62962	PROF1_MOUSE	Pfn1	Profilin-1			37.3783	27.3711	#DIV/0!	1.36561
P39447	P39447	ZO1_MOUSE	Tjp1	Tight junction protein ZO-1	17.4238		176.732	130.137	#DIV/0!	1.35805
Q02566	B1AR69;Q91Z83;G3UW82;Q02566;P13541;P13542;Q5SX39;Q5SX40	MYH6_MOUSE	Myh6	Myosin-6	664.555	319.917	563.806	415.643	2.07727	1.35647
P28667	P28667	MRP_MOUSE	Marcksl1	MARCKS-related protein			16.5862	12.2717	#DIV/0!	1.35158
Q6IRU2	Q6IRU2	TPM4_MOUSE	Tpm4	Tropomyosin alpha-4 chain			613.328	454.665	#DIV/0!	1.34897
P16546	P16546	SPTN1_MOUSE	Sptan1	Spectrin alpha chain, non-erythrocytic 1	138.234		120.446	89.6936	#DIV/0!	1.34286
P58774	P58774	TPM2_MOUSE	Tpm2	Tropomyosin beta chain			996.333	743.708	#DIV/0!	1.33968
Q922R8	Q922R8	PDIA6_MOUSE	Pdia6	Protein disulfide-isomerase A6			50.4484	37.6845	#DIV/0!	1.3387
Q9DBC7	Q9DBC7	KAP0_MOUSE	Prkar1a	cAMP-dependent protein kinase type I-alpha regulatory subunit	308.502		173.152	129.472	#DIV/0!	1.33737
Q03958	Q03958	PFD6_MOUSE	Pfdn6	Prefoldin subunit 6			45.3519	33.978	#DIV/0!	1.33474
P59242	P59242	CING_MOUSE	Cgn	Cingulin			55.4014	42.1222	#DIV/0!	1.31525
P07901	P07901	HS90A_MOUSE	Hsp90aa1	Heat shock protein HSP 90-alpha	9.54558		120.468	91.6957	#DIV/0!	1.31378
P67778	P67778	PHB1_MOUSE	Phb1	Prohibitin 1	39.7582	16.1919	17.7622	13.521	2.45544	1.31368
Q60597	Q60597	ODO1_MOUSE	Ogdh	2-oxoglutarate dehydrogenase complex component E1	226.485	21.7772	19.3203	14.7126	10.4001	1.31318
Q8C804	Q8C804	SPICE_MOUSE	Spice1	Spindle and centriole-associated protein 1			40.1519	30.6088	#DIV/0!	1.31178
E9Q6H8	E9Q6H8	E9Q6H8_MOUSE	Plekha5	Pleckstrin homology domain containing, family A member 5			14.5632	11.1225	#DIV/0!	1.30935
P05064	P05064;A6ZI47;A6ZI46	ALDOA_MOUSE	Aldoa	Fructose-bisphosphate aldolase A	141.299		65.551	50.3582	#DIV/0!	1.30169
P50516	P50516	VATA_MOUSE	Atp6v1a	V-type proton ATPase catalytic subunit A	15.6596		56.3973	43.3394	#DIV/0!	1.30129
Q63850	Q63850	NUP62_MOUSE	Nup62	Nuclear pore glycoprotein p62			12.9779	9.98443	#DIV/0!	1.29981
Q8R4U7	Q8R4U7	LUZP1_MOUSE	Luzp1	Leucine zipper protein 1			30.6527	23.6672	#DIV/0!	1.29516
Q9JHJ0	Q9JHJ0	TMOD3_MOUSE	Tmod3	Tropomodulin-3	29.0033		943.356	731.286	#DIV/0!	1.29
Q60932	Q60932	VDAC1_MOUSE	Vdac1	Voltage-dependent anion-selective channel protein 1	148.439		20.828	16.182	#DIV/0!	1.28711
P09542	P09542	MYL3_MOUSE	Myl3	Myosin light chain 3	1381.65	126.684	608.345	476.325	10.9063	1.27716
P48725	P48725	PCNT_MOUSE	Pcnt	Pericentrin	23.3744		60.3989	47.3419	#DIV/0!	1.2758
Q6URW6	Q6URW6	MYH14_MOUSE	Myh14	Myosin-14	906.809		2697.63	2120.61	#DIV/0!	1.2721
Q8K389	Q8K389	CK5P2_MOUSE	Cdk5rap2	CDK5 regulatory subunit-associated protein 2			62.2146	48.9512	#DIV/0!	1.27095
Q3UIL6	Q3UIL6	PKHA7_MOUSE	Plekha7	Pleckstrin homology domain-containing family A member 7			30.1773	23.7572	#DIV/0!	1.27024
Q9QZE5	Q9QZE5	COPG1_MOUSE	Copg1	Coatomer subunit gamma-1			21.766	17.3614	#DIV/0!	1.2537
O08784	O08784	TCOF_MOUSE	Tcof1	Treacle protein	9.57027		58.9938	47.4604	#DIV/0!	1.24301
P26645	P26645	MARCS_MOUSE	Marcks	Myristoylated alanine-rich C-kinase substrate			14.4203	11.6039	#DIV/0!	1.24271
P33174	P33174;P28741;E9PX57	KIF4_MOUSE	Kif4	Chromosome-associated kinesin KIF4			34.3591	27.8523	#DIV/0!	1.23362
P63268	P62737;P63268;P68033	ACTH_MOUSE	Actg2	Actin, gamma-enteric smooth muscle	629.209		268.615	218.004	#DIV/0!	1.23216
Q9R0L6	Q9R0L6	PCM1_MOUSE	Pcm1	Pericentriolar material 1 protein	32.3818		216.51	175.996	#DIV/0!	1.2302
P09242	P09242	PPBT_MOUSE	Alpl	Alkaline phosphatase, tissue-nonspecific isozyme			18.6228	15.1834	#DIV/0!	1.22652
Q8CI43	Q8CI43	MYL6B_MOUSE	Myl6b	Myosin light chain 6B			137.928	113.824	#DIV/0!	1.21177
P26231	P26231	CTNA1_MOUSE	Ctnna1	Catenin alpha-1	8.67958		28.267	23.3393	#DIV/0!	1.21113
P14873	P14873	MAP1B_MOUSE	Map1b	Microtubule-associated protein 1B	42.3353	17.5153	348.054	288.131	2.41705	1.20797
P50431	P50431	GLYC_MOUSE	Shmt1	Serine hydroxymethyltransferase, cytosolic			16.2669	13.4783	#DIV/0!	1.2069
P59328	P59328	WDHD1_MOUSE	Wdhd1	WD repeat and HMG-box DNA-binding protein 1			43.4132	36.1647	#DIV/0!	1.20043
Q9CPW4	Q9CPW4	ARPC5_MOUSE	Arpc5	Actin-related protein 2/3 complex subunit 5			422.48	352.91	#DIV/0!	1.19713
Q6AW69	Q6AW69	CGNL1_MOUSE	Cgnl1	Cingulin-like protein 1			48.1465	40.222	#DIV/0!	1.19702
Q9CZN7	Q9CZN7	GLYM_MOUSE	Shmt2	Serine hydroxymethyltransferase, mitochondrial			67.7478	56.7336	#DIV/0!	1.19414
P07310	P07310	KCRM_MOUSE	Ckm	Creatine kinase M-type	113.277		41.3726	35.0052	#DIV/0!	1.1819
Q3UJV1	Q3UJV1	CCD61_MOUSE	Ccdc61	Centrosomal protein CCDC61			28.5036	24.1566	#DIV/0!	1.17995
Q9QXS1	Q9QXS1	PLEC_MOUSE	Plec	Plectin	147.762	17.9614	145.997	124.211	8.22664	1.1754
Q9WTM5	Q9WTM5	RUVB2_MOUSE	Ruvbl2	RuvB-like 2	29.3712		75.1864	64.0894	#DIV/0!	1.17315
Q8K297	Q8K297	GT251_MOUSE	Colgalt1	Procollagen galactosyltransferase 1			17.8314	15.3727	#DIV/0!	1.15994
Q9CRB9	Q9CRB9	MIC19_MOUSE	Chchd3	MICOS complex subunit Mic19	148.392	12.4045	20.1702	17.4976	11.9628	1.15274
Q9QYI3	Q9QYI3	DNJC7_MOUSE	Dnajc7	DnaJ homolog subfamily C member 7			62.2829	54.1441	#DIV/0!	1.15032
P47738	P47738	ALDH2_MOUSE	Aldh2	Aldehyde dehydrogenase, mitochondrial	163.749		54.3458	47.2559	#DIV/0!	1.15003
P63158	P63158	HMGB1_MOUSE	Hmgb1	High mobility group protein B1	5.77995		51.2843	44.8053	#DIV/0!	1.1446
Q3UMG5	Q3UMG5	LRCH2_MOUSE	Lrch2	Leucine-rich repeat and calponin homology domain-containing protein 2			58.0823	51.0324	#DIV/0!	1.13815
P08113	P08113	ENPL_MOUSE	Hsp90b1	Endoplasmin	16.6823		50.5151	45.2426	#DIV/0!	1.11654
Q6DYE8	Q6DYE8	ENPP3_MOUSE	Enpp3	Ectonucleotide pyrophosphatase/phosphodiesterase family member 3			55.4494	50.3266	#DIV/0!	1.10179
Q6NXH9	E9Q1Z0;Q9Z2T6;P03995;Q9DCV7;Q6NXH9	K2C73_MOUSE	Krt73	Keratin, type II cytoskeletal 73	127.431		213.928	195.37	#DIV/0!	1.09499
A0A075B5N3	A0A140T8M4;A0A075B5N3	A0A075B5N3_MOUSE	Igkv8-28	Immunoglobulin kappa variable 8-28	1713.11	217.405	212.835	195.64	7.87981	1.08789
Q99N91	Q99N91	RM34_MOUSE	Mrpl34	39S ribosomal protein L34, mitochondrial	22.2135		6.62673	6.18153	#DIV/0!	1.07202
Q01853	Q01853	TERA_MOUSE	Vcp	Transitional endoplasmic reticulum ATPase	56.5179	11.0687	65.9066	61.689	5.1061	1.06837
Q9Z0X1	Q9Z0X1	AIFM1_MOUSE	Aifm1	Apoptosis-inducing factor 1, mitochondrial	44.9435	19.0033	25.8902	24.4328	2.36504	1.05965
Q99JB2	Q99JB2	STML2_MOUSE	Stoml2	Stomatin-like protein 2, mitochondrial			18.3595	17.3472	#DIV/0!	1.05836
A2AQ25	A2AQ25	SKT_MOUSE	Skt	Sickle tail protein	11.2315		40.5484	38.3219	#DIV/0!	1.0581
P60122	P60122	RUVB1_MOUSE	Ruvbl1	RuvB-like 1	8.04588		70.3521	66.8677	#DIV/0!	1.05211
P05132	P68181;P05132	KAPCA_MOUSE	Prkaca	cAMP-dependent protein kinase catalytic subunit alpha	25.5589		38.8972	37.0993	#DIV/0!	1.04846
Q9DBJ1	Q9DBJ1;O70250	PGAM1_MOUSE	Pgam1	Phosphoglycerate mutase 1	5.66936		35.8612	34.5421	#DIV/0!	1.03819
P09103	P09103	PDIA1_MOUSE	P4hb	Protein disulfide-isomerase			27.8627	26.9667	#DIV/0!	1.03323
Q3TTY5	Q3TTY5	K22E_MOUSE	Krt2	Keratin, type II cytoskeletal 2 epidermal	147.632	83.2471	285.78	277.339	1.77342	1.03044
Q99P72	Q99P72	RTN4_MOUSE	Rtn4	Reticulon-4			45.7972	44.4854	#DIV/0!	1.02949
Q5SUF2	Q5SUF2	LC7L3_MOUSE	Luc7l3	Luc7-like protein 3			45.8609	45.3322	#DIV/0!	1.01166
Q80Y19	Q80Y19	RHGBA_MOUSE	Arhgap11a	Rho GTPase-activating protein 11A			14.498	14.3959	#DIV/0!	1.00709
P14733	P14733	LMNB1_MOUSE	Lmnb1	Lamin-B1	32.7024	19.4609	99.2111	101.882	1.68042	0.973784
P09411	P09411	PGK1_MOUSE	Pgk1	Phosphoglycerate kinase 1	16.1458		30.4415	31.5785	#DIV/0!	0.963994
Q792Z1	Q792Z1	Q792Z1_MOUSE	Try10	Trypsin 10	138.86		136.857	142.824	#DIV/0!	0.958221
P35564	P35564	CALX_MOUSE	Canx	Calnexin			22.3971	23.6794	#DIV/0!	0.945847
Q8R1A4	Q8R1A4	DOCK7_MOUSE	Dock7	Dedicator of cytokinesis protein 7	27.5477		127.569	134.945	#DIV/0!	0.945341
Q4V9W2	Q4V9W2	SR1IP_MOUSE	Srek1ip1	Protein SREK1IP1			200.163	212.114	#DIV/0!	0.943658
Q9CZX8	Q9CZX8	RS19_MOUSE	Rps19	40S ribosomal protein S19	34.6947		87.4647	92.8552	#DIV/0!	0.941947
Q6PHZ2	Q6PHZ2	KCC2D_MOUSE	Camk2d	Calcium/calmodulin-dependent protein kinase type II subunit delta	13.8716	10.8121	16.0671	17.2092	1.28297	0.933634
Q8BMK4	Q8BMK4	CKAP4_MOUSE	Ckap4	Cytoskeleton-associated protein 4	72.982		11.6107	12.4454	#DIV/0!	0.932931
O88342	O88342	WDR1_MOUSE	Wdr1	WD repeat-containing protein 1	39.1237	165.825	68.2628	74.0077	0.235934	0.922374
Q70FJ1	Q70FJ1	AKAP9_MOUSE	Akap9	A-kinase anchor protein 9	23.9347		49.6061	54.7822	#DIV/0!	0.905515
Q9DB15	Q9DB15	RM12_MOUSE	Mrpl12	39S ribosomal protein L12, mitochondrial	8.12147		15.9781	17.695	#DIV/0!	0.902973
P12367	P12367	KAP2_MOUSE	Prkar2a	cAMP-dependent protein kinase type II-alpha regulatory subunit	79.2149	12.7107	101.464	114.765	6.23214	0.884102
Q7TSZ8	Q7TSZ8	NACC1_MOUSE	Nacc1	Nucleus accumbens-associated protein 1			55.4239	62.939	#DIV/0!	0.880597
Q3UV17	Q3UV17	K22O_MOUSE	Krt76	Keratin, type II cytoskeletal 2 oral	525.122	519.473	602.461	687.043	1.01087	0.87689
Q3ULD5	Q3ULD5	MCCB_MOUSE	Mccc2	Methylcrotonoyl-CoA carboxylase beta chain, mitochondrial	147.833	65.9772	47.0052	53.7952	2.24067	0.873781
P27773	P27773	PDIA3_MOUSE	Pdia3	Protein disulfide-isomerase A3			23.9182	27.3924	#DIV/0!	0.873169
O09106	O09106	HDAC1_MOUSE	Hdac1	Histone deacetylase 1			84.9219	98.603	#DIV/0!	0.861251
Q922U2	Q922U2	K2C5_MOUSE	Krt5	Keratin, type II cytoskeletal 5	321.786	283.876	573.745	684.557	1.13354	0.838126
Q8VED5	Q8VED5	K2C79_MOUSE	Krt79	Keratin, type II cytoskeletal 79	36.5099		67.6529	80.7244	#DIV/0!	0.838073
P04104	P04104	K2C1_MOUSE	Krt1	Keratin, type II cytoskeletal 1	422.575	36.0898	500.556	604.594	11.709	0.827921
Q9EQU5	Q9EQU5	SET_MOUSE	Set	Protein SET			43.1943	52.3091	#DIV/0!	0.825751
E9Q0F0	E9Q0F0	E9Q0F0_MOUSE	Krt78	Keratin 78	496.602		483.473	589.065	#DIV/0!	0.820746
Q9DC69	Q9DC69	NDUA9_MOUSE	Ndufa9	NADH dehydrogenase [ubiquinone] 1 alpha subcomplex subunit 9, mitochondrial	59.7493		14.6269	17.9319	#DIV/0!	0.815692
B1AWL2	B1AWL2	ZN462_MOUSE	Znf462	Zinc finger protein 462	4.16732		227.429	278.932	#DIV/0!	0.815356
P14152	P14152	MDHC_MOUSE	Mdh1	Malate dehydrogenase, cytoplasmic	169.122	26.1157	16.597	20.3809	6.47587	0.814341
P50247	P50247	SAHH_MOUSE	Ahcy	Adenosylhomocysteinase	10.0399		10.6403	13.0982	#DIV/0!	0.812348
P26350	P26350	PTMA_MOUSE	Ptma	Prothymosin alpha			90.9397	114.333	#DIV/0!	0.795393
P63001	P63001;P60764;Q05144	RAC1_MOUSE	Rac1	Ras-related C3 botulinum toxin substrate 1	59.8806		57.6453	72.9605	#DIV/0!	0.790089
Q6A065	Q6A065	CE170_MOUSE	Cep170	Centrosomal protein of 170 kDa	2.01257		19.4404	25.2127	#DIV/0!	0.771056
P14211	P14211	CALR_MOUSE	Calr	Calreticulin			31.0704	40.9375	#DIV/0!	0.758972
P02535	Q9Z2K1;Q8VCW2;P02535;Q61781;Q9Z320;Q61414	K1C10_MOUSE	Krt10	Keratin, type I cytoskeletal 10	754.313	305.565	1192.82	1583.28	2.46858	0.753385
Q9CPN9	Q9CPN9	Q9CPN9_MOUSE	Prss3b	RIKEN cDNA 2210010C04 gene	375.193	142.967	471.443	626.422	2.62433	0.752596
P17742	P17742	PPIA_MOUSE	Ppia	Peptidyl-prolyl cis-trans isomerase A			105.499	141.493	#DIV/0!	0.745613
E9Q557	E9Q557	DESP_MOUSE	Dsp	Desmoplakin	113.28	13.5743	26.8558	36.3078	8.34518	0.73967
Q9CZG9	Q9CZG9	PDZ11_MOUSE	Pdzd11	PDZ domain-containing protein 11			20.8938	28.2514	#DIV/0!	0.739567
Q01768	P15532;Q01768	NDKB_MOUSE	Nme2	Nucleoside diphosphate kinase B	49.8953		40.5238	55.4401	#DIV/0!	0.730947
Q6IFX2	Q6IFX2	K1C42_MOUSE	Krt42	Keratin, type I cytoskeletal 42	103.96	48.4603	120.117	164.904	2.14526	0.728406
Q11011	Q11011	PSA_MOUSE	Npepps	Puromycin-sensitive aminopeptidase			13.676	18.9672	#DIV/0!	0.721034
Q3TZ89	Q3TZ89	SC31B_MOUSE	Sec31b	Protein transport protein Sec31B	338.215		272.336	379.532	#DIV/0!	0.717557
Q8BKZ9	Q8BKZ9	ODPX_MOUSE	Pdhx	Pyruvate dehydrogenase protein X component, mitochondrial	41.3091	24.8236	28.0313	39.1219	1.66411	0.716512
Q9QWL7	Q61781;Q9QWL7	K1C17_MOUSE	Krt17	Keratin, type I cytoskeletal 17	1467.9	995.407	1535.74	2152.88	1.47467	0.713342
O35226	O35226	PSMD4_MOUSE	Psmd4	26S proteasome non-ATPase regulatory subunit 4	17.7696		35.5695	51.254	#DIV/0!	0.693985
Q6P9P6	Q6P9P6	KIF11_MOUSE	Kif11	Kinesin-like protein KIF11			19.6761	29.1478	#DIV/0!	0.675046
O35129	O35129	PHB2_MOUSE	Phb2	Prohibitin-2	60.3175	7.10846	13.8812	21.68	8.48531	0.640277
Q99MR8	Q99MR8	MCCA_MOUSE	Mccc1	Methylcrotonoyl-CoA carboxylase subunit alpha, mitochondrial	125.606	44.9725	27.3819	45.0798	2.79295	0.60741
Q8CIW5	Q8CIW5	PEO1_MOUSE	Twnk	Twinkle mtDNA helicase			24.5259	41.4312	#DIV/0!	0.591967
A0A075B5K0	A0A075B5K0	A0A075B5K0_MOUSE	Igkv14-126	Immunoglobulin kappa variable 14-126 (Fragment)	457.625		339.644	598.543	#DIV/0!	0.567451
Q9QXL2	Q9QXL2	KI21A_MOUSE	Kif21a	Kinesin-like protein KIF21A	60.8757		7.58518	13.6631	#DIV/0!	0.555158
Q64433	Q64433;Q9JI95	CH10_MOUSE	Hspe1	10 kDa heat shock protein, mitochondrial	8.59301		55.8892	102.032	#DIV/0!	0.547761
Q5SFM8	Q5SFM8	RBM27_MOUSE	Rbm27	RNA-binding protein 27			90.4512	166.494	#DIV/0!	0.54327
P51660	P51660	DHB4_MOUSE	Hsd17b4	Peroxisomal multifunctional enzyme type 2		12.7816	17.9059	34.3085	0	0.521909
Q99LB0	Q99LB0	TDIF1_MOUSE	Dnttip1	Deoxynucleotidyltransferase terminal-interacting protein 1			55.6773	108.544	#DIV/0!	0.512947
Q4U2R1	Q4U2R1	HERC2_MOUSE	Herc2	E3 ubiquitin-protein ligase HERC2			21.2183	43.3031	#DIV/0!	0.489995
Q9R0A0	Q9R0A0	PEX14_MOUSE	Pex14	Peroxisomal membrane protein PEX14			13.8853	28.9942	#DIV/0!	0.478899
Q9Z2K1	Q9Z2K1	K1C16_MOUSE	Krt16	Keratin, type I cytoskeletal 16	54.0422		48.5893	105.305	#DIV/0!	0.461415
P01652	P01652	KV5AK_MOUSE		Ig kappa chain V-V region J606			80.6233	178.804	#DIV/0!	0.450903
Q80XN0	Q80XN0	BDH_MOUSE	Bdh1	D-beta-hydroxybutyrate dehydrogenase, mitochondrial	540.67		19.04	45.0077	#DIV/0!	0.423039
Q9D2G2	Q9D2G2	ODO2_MOUSE	Dlst	Dihydrolipoyllysine-residue succinyltransferase component of 2-oxoglutarate dehydrogenase complex, mitochondrial	434.26	57.4254	21.6259	52.9752	7.56216	0.408227
P53395	P53395	ODB2_MOUSE	Dbt	Lipoamide acyltransferase component of branched-chain alpha-keto acid dehydrogenase complex, mitochondrial	277.124	141.743	115.407	304.588	1.95512	0.378895
Q61033	Q61033	LAP2A_MOUSE	Tmpo	Lamina-associated polypeptide 2, isoforms alpha/zeta			255.613	689.68	#DIV/0!	0.370626
Q9JKN1	Q9JKN1	ZNT7_MOUSE	Slc30a7	Zinc transporter 7			51.2658	156.862	#DIV/0!	0.326821
D4AFX7	D4AFX7	D4AFX7_MOUSE	Dnajc13	DnaJ heat shock protein family (Hsp40) member C13			9.15823	31.9407	#DIV/0!	0.286726
Q8VBX0	Q8VBX0	ASB13_MOUSE	Asb13	Ankyrin repeat and SOCS box protein 13	1408.16	610.885	1423.85	5666.13	2.30511	0.251291
A0A075B5N5	A0A075B5N5	A0A075B5N5_MOUSE	Igkv8-26	Immunoglobulin kappa variable 8-26 (Fragment)	77.9457		64.3046	261.491	#DIV/0!	0.245915
A0A075B5T6	A0A075B5T6	A0A075B5T6_MOUSE	Ighv10-3	Immunoglobulin heavy variable V10-3 (Fragment)	118.778	54.1821	159.451	676.312	2.1922	0.235765
P01867	P01867	IGG2B_MOUSE	Ighg2b	Immunoglobulin heavy constant gamma 2B	13632.7	10921.8	3432	15934	1.24821	0.215388
P41233	P41233	ABCA1_MOUSE	Abca1	Phospholipid-transporting ATPase ABCA1	64.4426		68.5824	423.119	#DIV/0!	0.162088
Q8C0P5	Q8C0P5	COR2A_MOUSE	Coro2a	Coronin-2A			45.0846	311.069	#DIV/0!	0.144934
A0A075B5L7	A0A075B5L7	A0A075B5L7_MOUSE	Igkv4-80	Immunoglobulin kappa variable 4-80 (Fragment)	287.151		284.462	2174.38	#DIV/0!	0.130824
Q8BMF4	Q8BMF4	ODP2_MOUSE	Dlat	Dihydrolipoyllysine-residue acetyltransferase component of pyruvate dehydrogenase complex, mitochondrial	439.209	186.141	48.7607	377.834	2.35955	0.129053
O54962	O54962	BAF_MOUSE	Banf1	Barrier-to-autointegration factor	11.7412		50.5436	430.629	#DIV/0!	0.117372
A0A140T8M6	A0A140T8P4;P01660;P01649;A0A140T8M6	A0A140T8M6_MOUSE	Igkv3-5	Immunoglobulin kappa chain variable 3-5 (Fragment)	256.547	40.4459	186.067	1938.06	6.34297	0.0960068
A0A140T8N3	A0A075B666;A0A140T8N3	A0A140T8N3_MOUSE	Igkv13-84	Immunoglobulin kappa chain variable 13-84 (Fragment)	2673.69	2368.43	2272.32	26723.2	1.12889	0.0850317
Q8BXJ2	Q8BXJ2	TREF1_MOUSE	Trerf1	Transcriptional-regulating factor 1			18.7579	223.342	#DIV/0!	0.0839873
Q62193	Q62193	RFA2_MOUSE	Rpa2	Replication protein A 32 kDa subunit			21.6915	375.792	#DIV/0!	0.0577221
Q8VEE4	Q8VEE4	RFA1_MOUSE	Rpa1	Replication protein A 70 kDa DNA-binding subunit			33.1902	675.989	#DIV/0!	0.0490987
Q9CYR0	Q9CYR0	SSBP_MOUSE	Ssbp1	Single-stranded DNA-binding protein, mitochondrial	15.5426		73.4863	2506.89	#DIV/0!	0.0293137
Q9CZD5	Q9CZD5	IF3M_MOUSE	Mtif3	Translation initiation factor IF-3, mitochondrial		43.2247	16.6498	750.501	0	0.0221849
A0A0B4J1I1	A0A0B4J1I1	A0A0B4J1I1_MOUSE	Igkv16-104	Immunoglobulin kappa variable 16-104 (Fragment)	4048	76.6263		102.419	52.8278	0
A0A075B5K7	A0A075B5K7	A0A075B5K7_MOUSE	Igkv14-100	Immunoglobulin kappa chain variable 14-100	1005.05			19.6292	#DIV/0!	0
P08249	P08249	MDHM_MOUSE	Mdh2	Malate dehydrogenase, mitochondrial	427.822	43.8283		24.4364	9.76132	0
A0A0B4J1H6	A0A0B4J1H6;A0A140T8M9	A0A0B4J1H6_MOUSE	Igkv2-137	Immunoglobulin kappa chain variable 2-137 (Fragment)	401.632			1.35758	#DIV/0!	0
A0A075B5Q4	A0A075B5Q4	A0A075B5Q4_MOUSE	Ighv5-12	Immunoglobulin heavy variable 5-12 (Fragment)	334.898			25.6679	#DIV/0!	0
P05202	P05202	AATM_MOUSE	Got2	Aspartate aminotransferase, mitochondrial	276.216			18.0514	#DIV/0!	0
P51174	P51174	ACADL_MOUSE	Acadl	Long-chain specific acyl-CoA dehydrogenase, mitochondrial	232.947	14.4421		6.39115	16.1297	0
Q99LC5	Q99LC5	ETFA_MOUSE	Etfa	Electron transfer flavoprotein subunit alpha, mitochondrial	184.375	28.1305		15.3527	6.55427	0
P07724	P07724	ALBU_MOUSE	Alb	Albumin	170.434	12.1476		58.2427	14.0303	0
Q9CQ62	Q9CQ62	DECR_MOUSE	Decr1	2,4-dienoyl-CoA reductase [(3E)-enoyl-CoA-producing], mitochondrial	164.619			6.75017	#DIV/0!	0
P22599	P07758;P22599;Q00898;Q00896;Q00897	A1AT2_MOUSE	Serpina1b	Alpha-1-antitrypsin 1-2	158.472			9.76161	#DIV/0!	0
A2AAJ9	A2AAJ9	OBSCN_MOUSE	Obscn	Obscurin	135.107	9.81628		101.775	13.7636	0
P09528	P09528	FRIH_MOUSE	Fth1	Ferritin heavy chain	122.088			12.0137	#DIV/0!	0
P97450	P97450	ATP5J_MOUSE	Atp5pf	ATP synthase-coupling factor 6, mitochondrial	108.033			20.3965	#DIV/0!	0
P12787	P12787	COX5A_MOUSE	Cox5a	Cytochrome c oxidase subunit 5A, mitochondrial	106.624			18.0594	#DIV/0!	0
P97807	P97807	FUMH_MOUSE	Fh	Fumarate hydratase, mitochondrial	95.0974	21.1255		59.4734	4.50155	0
P08122	P08122	CO4A2_MOUSE	Col4a2	Collagen alpha-2(IV) chain	91.649	7.46775		15.1119	12.2726	0
A0A0B4J1J5	A0A0B4J1J5	A0A0B4J1J5_MOUSE	Ighv9-3	Immunoglobulin heavy variable V9-3 (Fragment)	87.5919			73.7427	#DIV/0!	0
Q8BH95	Q8BH95	ECHM_MOUSE	Echs1	Enoyl-CoA hydratase, mitochondrial	80.2605			12.0039	#DIV/0!	0
Q9CQR4	Q9CQR4	ACO13_MOUSE	Acot13	Acyl-coenzyme A thioesterase 13	72.9843	5.13094		7.38709	14.2244	0
A0A0G2JDG2	A0A0G2JDG2	A0A0G2JDG2_MOUSE	Igkj2	Immunoglobulin kappa joining 2 (Fragment)	57.7225	45.3967		20.3794	1.27151	0
Q99MN9	Q99MN9	PCCB_MOUSE	Pccb	Propionyl-CoA carboxylase beta chain, mitochondrial	53.7758			17.9194	#DIV/0!	0
Q99MI1	Q6PH08;Q99MI1	RB6I2_MOUSE	Erc1	ELKS/Rab6-interacting/CAST family member 1	42.2988			82.4343	#DIV/0!	0
E9Q777	E9Q777	E9Q777_MOUSE	Akap11	A kinase (PRKA) anchor protein 11	35.5112			20.8481	#DIV/0!	0
P23927	P23927	CRYAB_MOUSE	Cryab	Alpha-crystallin B chain	33.2118			11.6926	#DIV/0!	0
P45376	P45376	ALDR_MOUSE	Akr1b1	Aldo-keto reductase family 1 member B1	26.5336			9.87682	#DIV/0!	0
P54116	P54116	STOM_MOUSE	Stom	Stomatin	24.1899	26.047		179.999	0.928702	0
P54227	P54227	STMN1_MOUSE	Stmn1	Stathmin	16.4668			40.9622	#DIV/0!	0
P06745	P06745	G6PI_MOUSE	Gpi	Glucose-6-phosphate isomerase	10.1536			5.49076	#DIV/0!	0
Q9ES97	Q9ES97	RTN3_MOUSE	Rtn3	Reticulon-3	5.02003			23.9249	#DIV/0!	0
Q8VE09	Q8VE09	TT39C_MOUSE	Ttc39c	Tetratricopeptide repeat protein 39C	4.71605	485.05		542.522	0.00972281	0
A0A0G2JG88	A0A0G2JG88	A0A0G2JG88_MOUSE	Traj48	T cell receptor alpha joining 48 (Fragment)				16.4961	#DIV/0!	0
B8JJD3	B8JJD3	B8JJD3_MOUSE	Fance	Fanconi anemia, complementation group E				6.24536	#DIV/0!	0
E9PVZ8	E9PVZ8	E9PVZ8_MOUSE	Golgb1	Golgi autoantigen, golgin subfamily b, macrogolgin 1				8.99897	#DIV/0!	0
O35685	O35685	NUDC_MOUSE	Nudc	Nuclear migration protein nudC				20.9771	#DIV/0!	0
O70157	O70157	TOP3A_MOUSE	Top3a	DNA topoisomerase 3-alpha				12.8771	#DIV/0!	0
O88513	O88513	GEMI_MOUSE	Gmnn	Geminin				54.6315	#DIV/0!	0
P34884	P34884	MIF_MOUSE	Mif	Macrophage migration inhibitory factor				23.8983	#DIV/0!	0
P56873	P56873	ZNRD2_MOUSE	Znrd2	Protein ZNRD2				73.6882	#DIV/0!	0
P61202	P61202	CSN2_MOUSE	Cops2	COP9 signalosome complex subunit 2				5.53724	#DIV/0!	0
Q3URV1	Q3URV1	BROMI_MOUSE	Tbc1d32	Protein broad-minded				605.16	#DIV/0!	0
Q5NCX5	Q5NCX5	NEUL4_MOUSE	Neurl4	Neuralized-like protein 4				35.1147	#DIV/0!	0
Q60953	Q60953	PML_MOUSE	Pml	Protein PML				29.3417	#DIV/0!	0
Q64092	Q64092;Q9R210;Q08874	TFE3_MOUSE	Tfe3	Transcription factor E3				40.5732	#DIV/0!	0
Q7TSG1	Q7TSG1	CE120_MOUSE	Cep120	Centrosomal protein of 120 kDa				8.08656	#DIV/0!	0
Q80WQ2	Q80WQ2	VAC14_MOUSE	Vac14	Protein VAC14 homolog				14.444	#DIV/0!	0
Q8BGF3	Q8BGF3	DAA10_MOUSE	Dnaaf10	Dynein axonemal assembly factor 10				13.1259	#DIV/0!	0
Q8C726	Q8C726	BTBD9_MOUSE	Btbd9	BTB/POZ domain-containing protein 9				23.0083	#DIV/0!	0
Q8K3G5	Q8K3G5	VRK3_MOUSE	Vrk3	Inactive serine/threonine-protein kinase VRK3				50.5941	#DIV/0!	0
Q922M3	Q922M3	BACD3_MOUSE	Kctd10	BTB/POZ domain-containing adapter for CUL3-mediated RhoA degradation protein 3				122.915	#DIV/0!	0
Q9CQ71	Q9CQ71	RFA3_MOUSE	Rpa3	Replication protein A 14 kDa subunit				146.972	#DIV/0!	0
Q9D0K1	Q9D0K1	PEX13_MOUSE	Pex13	Peroxisomal membrane protein PEX13				33.3468	#DIV/0!	0
Q9DAS9	Q9DAS9	GBG12_MOUSE	Gng12	Guanine nucleotide-binding protein G(I)/G(S)/G(O) subunit gamma-12				27.0602	#DIV/0!	0
Q9JJ11	Q9JJ11	TACC3_MOUSE	Tacc3	Transforming acidic coiled-coil-containing protein 3				4.74572	#DIV/0!	0
