# Supplementary material for: HINT1 suppression protects against age-related cardiac dysfunction by enhancing mitochondrial biogenesis
Source: Mol Metab. 2025 Feb 3;93:102107. doi: 10.1016/j.molmet.2025.102107 (PMC11850129; doi:10.1016/j.molmet.2025.102107)
Supplement: Multimedia component 2 [file mmc2.xlsx]

## Sheet: GO enrichment analysis
Table S2. GO enrichment analysis of 508 HINT1-interacting proteins (Top 20 terms)
GO_Cellular Conponent
Pathway	nProteins	Pathway Proteins	Proteins	Fold Enrichment	Enrichment FDR
GO:0070937 CRD-mediated mRNA stability complex	6	6	Syncrip Hnrnpu Igf2bp1 Ybx1 Dhx9 Csde1	44.1165	1.60148e-09
GO:0071564 npBAF complex	10	13	Smarcb1 Smarcc2 Arid1a Smarcd1 Actl6a Smarcd3 Smarca4 Smarce1 Arid1b Ss18	33.9357	1.4291e-13
GO:0140092 bBAF complex	6	9	Smarcb1 Arid1a Smarcc2 Smarca4 Smarce1 Arid1b	29.411	1.12823e-07
GO:0035060 brahma complex	8	13	Smarcb1 Arid1a Smarcd1 Smarcc2 Actl6a Smarcd3 Smarce1 Arid1b	27.1486	9.86681e-10
GO:0005832 chaperonin-containing T-complex	6	10	Cct3 Cct4 Cct5 Cct8 Tcp1 Cct6a	26.4699	2.60132e-07
GO:0071565 nBAF complex	9	15	Smarcb1 Arid1a Dpf2 Smarcc2 Arid1b Smarcd1 Smarcd3 Smarca4 Smarce1	26.4699	9.45052e-11
GO:0022627 cytosolic small ribosomal subunit	28	47	Rps11 Rps9 Rps15a Rps25 Rps14 Rps20 Rps3 Rps4x Rpsa Rps27l Rps16 Rps2 Rps8 Rps23 Rps7 Rps15 Rps28 Rps27 Rps13 Rps18 Rps24 Rps3a1 Rps6 Rps17 Ddx3x Rps5 Larp4 Fau	26.2821	1.21754e-32
GO:0042788 polysomal ribosome	20	35	Nufip2 Rpl7a Rpl8 Rpl19 Rpl6 Larp1 Rpl10a Dhx9 Rps23 Rpl38 Rpl36 Rpl30 Rpl11 Rps28 Rpl24 Eef2 Rpl36al Rpl18 Rpl31 Rpl39	25.2094	5.45885e-23
GO:0022626 cytosolic ribosome	63	116	Rpl13 Rps11 Rpl8 Rps9 Rps15a Rps25 Rpl15 Rpl19 Rps14 Rpl14 Rps20 Rpl6 Rpl28 Rps3 Rps4x Rpl4 Rpsa Rps27l Rps16 Rpl12 Rpl7 Rps2 Rpl27a Rpl9 Rps8 Rps23 Rpl36al Rpl38 Rpl10-ps3 Rpl23a Rpl30 Rpl18 Rpl11 Rpl35a Rpl26 Rps7 Rpl7a Rpl27 Rps15 Rplp0 Rps28 Rpl23 Rpl31 Rpl13a Gm2000 Rpl39 Rps27 Rps13 Rpl24 Rps18 Rps24 Rps3a1 Rps6 Rps17 Ddx3x Rps5 Larp4 Rpl22 Rpl10a Fau Rpl36 Rpl34 Rpl17	23.9598	2.13428e-70
GO:0022625 cytosolic large ribosomal subunit	35	66	Rpl13 Rpl8 Rpl15 Rpl19 Rpl14 Rpl6 Rpl28 Rpl4 Rpl12 Rpl7 Rpl27a Rpl9 Rpl36al Rpl38 Rpl10-ps3 Rpl23a Rpl30 Rpl18 Rpl11 Rpl35a Rpl26 Rpl7a Rpl27 Rplp0 Rpl23 Rpl31 Rpl13a Gm2000 Rpl39 Rpl24 Rpl10a Rpl36 Rpl34 Rpl17 Rpl22	23.3951	2.38145e-38
GO:0000276 mitochondrial proton-transporting ATP synthase complex coupling facto	6	12	Atp5pb Atp5o Atp5h Atp5l Atp5k Atp5j2	22.0582	1.06921e-06
GO:1990124 messenger ribonucleoprotein complex	7	15	Ybx1 Lsm14a Fmr1 Hspa8 Pabpc1 Stau2 Hnrnpa3	20.5877	1.69836e-07
GO:0005844 polysome	34	74	Fxr1 Nufip2 Rps6 Eef2 Rpl7 Rpl7a Fmr1 Rpl8 Rpl19 Unk Psma6 Larp4 Rpl6 Rps3 Ago2 Larp1 Rpl10a Dhx9 Eif4g1 Rps23 Rpl38 Rpl36 Rpl30 Rpl11 Rpl17 Rps28 Rpl24 Rps25 Fus Rps4x Rpl36al Rpl18 Rpl31 Rpl39	20.2697	1.77771e-34
GO:0016514 SWI/SNF complex	12	27	Smarcb1 Arid1a Smarcd1 Smarcc2 Actl6a Smarcd3 Smarce1 Arid1b Dpf2 Bcl7b Smarca4 Ss18	19.6073	3.1173e-12
GO:0005753 mitochondrial proton-transporting ATP synthase complex	9	21	Atp5pb Atp5o Atp5a1 Atp5c1 Atp5h Atp5j2 Atp5l Atp5k Atp5md	18.9071	3.98374e-09
GO:0015935 small ribosomal subunit	30	83	Rps11 Rps9 Rps18 Rps15a Rps25 Rps14 Rps20 Rps3 Rps4x Rpsa Rps27l Rps16 Mrps34 Rps2 Rps8 Rps23 Rps7 Rps15 Rps28 Rps27 Rps13 Rps24 Rps3a1 Rps6 Rps17 Ddx3x Rps5 Rack1 Larp4 Fau	15.9457	7.9255e-27
GO:0010494 cytoplasmic stress granule	29	85	Pabpc4 Pabpc1 Ddx6 Atxn2l Larp1 Nufip2 Ddx3x Kpnb1 G3bp1 Pum2 Hnrnpk Caprin1 Ddx1 Elavl1 Fmr1 Mov10 Igf2bp1 Dyrk3 Larp4 Stau2 Dhx36 Ybx1 G3bp2 Rbpms Prrc2c Eif4g1 Lsm14a Csde1 Casc3	15.0515	3.86927e-25
GO:0044391 ribosomal subunit	68	205	Rpl13 Rps11 Rpl8 Rps9 Rps18 Rps15a Rps25 Rpl15 Rpl19 Mrpl22 Mrps30 Rps14 Rpl14 Rps20 Rpl6 Rpl28 Rps3 Rps4x Rpl4 Rpsa Rps27l Rps16 Mrps34 Rpl12 Rpl7 Rps2 Rpl27a Rpl9 Rps8 Rps23 Rpl36al Rpl38 Rpl10-ps3 Rpl23a Rpl30 Rpl18 Rpl11 Rpl35a Rpl26 Rps7 Rpl7a Rpl27 Rps15 Rplp0 Rps28 Rpl23 Rpl31 Rpl13a Gm2000 Rpl39 Rps27 Rps13 Rpl24 Mrpl14 Rps24 Rps3a1 Rps6 Rps17 Ddx3x Rps5 Rack1 Larp4 Rpl10a Fau Rpl36 Rpl34…	14.6338	3.4227e-58
GO:0005840 ribosome	75	241	Rpl13 Rps11 Rpl8 Rps9 Rps18 Rps15a Rps25 Rpl15 Rpl19 Mrpl22 Mrps30 Rps14 Rpl14 Rps20 Rpl6 Rpl28 Rps3 Rps4x Rpl4 Rpsa Rps27l Rps16 Nufip2 Mrps34 Rpl12 Rpl7 Rps2 Rpl27a Rpl9 Rps8 Rps23 Rpl36al Rpl38 Rpl10-ps3 Rpl23a Rpl30 Rpl18 Rpl11 Rpl35a Rpl26 Rps7 Rpl7a Rpl27 Rps15 Rplp0 Rps28 Rpl23 Rpl31 Rpl13a Gm2000 Rpl39 Rps27 Rps13 Rpl24 Mrpl14 Rps24 Rps3a1 Rps6 Rps17 Rpl22 Ddx3x Rps5 Rack1 Larp4 Larp1 Rpl…	13.7292	5.82174e-62
GO:0015934 large ribosomal subunit	38	127	Rpl13 Rpl8 Rpl15 Rpl19 Mrpl22 Mrps30 Rpl14 Rpl6 Rpl28 Rpl4 Rpl12 Rpl7 Rpl27a Rpl9 Rpl36al Rpl38 Rpl10-ps3 Rpl23a Rpl30 Rpl18 Rpl11 Rpl35a Rpl26 Rpl7a Rpl27 Rplp0 Rpl23 Rpl31 Rpl13a Gm2000 Rpl39 Rpl24 Mrpl14 Rpl10a Rpl36 Rpl34 Rpl17 Rpl22	13.2002	2.25316e-30
GO_Biological Process
Pathway	nProteins	Pathway Proteins	Proteins	Fold Enrichment	Enrichment FDR
GO:2000767 positive reg. of cytoplasmic translation	11	17	Pkm Hnrnpd Igf2bp1 Dhx36 Ybx1 Syncrip Hnrnpu Dhx9 Csde1 Pabpc1 Eef2	28.5459	5.65122e-13
GO:0070934 CRD-mediated mRNA stabilization	8	13	Syncrip Hnrnpu Hnrnpd Igf2bp1 Ybx1 Dhx9 Csde1 Pabpc1	27.1486	2.66411e-09
GO:1900152 negative reg. of nuclear-transcribed mRNA catabolic proc. deadenylati	8	13	Hnrnpd Igf2bp1 Ybx1 Syncrip Hnrnpu Dhx9 Csde1 Pabpc1	27.1486	2.66411e-09
GO:1904851 positive reg. of establishment of protein localization to telomere	6	10	Cct3 Cct4 Cct5 Cct8 Cct6a Tcp1	26.4699	6.72065e-07
GO:1904816 positive reg. of protein localization to chromosome telomeric region	7	13	Cct3 Cct4 Cct5 Cct8 Cct6a Gnl3 Tcp1	23.755	1.27219e-07
GO:0000028 ribosomal small subunit assembly	9	18	Rps14 Rpsa Rps27l Rps15 Rps28 Rps27 Rpl38 Rps25 Rps2	22.0582	2.11513e-09
GO:2000765 reg. of cytoplasmic translation	13	28	Pkm Hnrnpd Igf2bp1 Unk Dhx36 Ybx1 Syncrip Hnrnpu Dhx9 Csde1 Pabpc1 Eef2 Rpl13a	20.4826	6.65921e-13
GO:0034063 stress granule assembly	12	26	Ddx6 Atxn2l Lsm14a Pum2 Ddx3x G3bp1 G3bp2 Prrc2c Ubap2l Rps23 Csde1 Dync1h1	20.3614	6.30974e-12
GO:0002181 cytoplasmic translation	69	157	Rpl8 Rpl15 Eif3i Rpl22 Rpl6 Rpsa Rpl9 Eif4a1 Rpl35a Rpl26 Rplp0 Rpl31 Rpl24 Rpl13 Rps11 Rps9 Rps18 Rps15a Rps25 Rpl19 Rps14 Rps24 Rpl14 Rps3a1 Rps20 Rps6 Rpl28 Rps3 Rps4x Rpl4 Rps16 Rpl12 Rpl7 Rps2 Rpl27a Rps8 Rps23 Rpl36al Rpl38 Rpl23a Rpl30 Rpl18 Rpl11 Rps7 Rps17 Rpl34 Rpl7a Rpl27 Rps15 Rps28 Rpl23 Rpl13a Gm2000 Rpl39 Rps13 Pkm Hnrnpd Igf2bp1 Unk Dhx36 Ybx1 Syncrip Rpl10a Hnrnpu Dhx9 Rpl36 Csde…	19.3888	1.66504e-68
GO:0032986 protein-DNA complex disassembly	8	19	Smarcb1 Arid1a Smarcd1 Smarcd3 Smarca4 Smarce1 Rpl23 Smarcc2	18.5754	1.13837e-07
GO:1900151 reg. of nuclear-transcribed mRNA catabolic proc. deadenylation-depend	11	27	Hnrnpd Igf2bp1 Dhx36 Ybx1 Syncrip Hnrnpu Dhx9 Tnrc6b Csde1 Pabpc1 Ago2	17.9734	2.87518e-10
GO:2000819 reg. of nucleotide-excision repair	11	27	Smarcb1 Arid1a Smarcd1 Dpf2 Smarcc2 Actl6a Smarcd3 Bcl7b Smarca4 Smarce1 Arid1b	17.9734	2.87518e-10
GO:0070316 reg. of G0 to G1 transition	12	34	Smarcb1 Arid1a Smarcd1 Dpf2 Smarcc2 Actl6a Smarcd3 Bcl7b Smarca4 Smarce1 Arid1b Med1	15.5705	2.47541e-10
GO:0042776 proton motive force-driven mitochondrial ATP synthesis	20	63	Atp5o Atp5j2 Ndufs3 Sdhb Ndufs2 Ndufa1 Ndufs7 Sdha Ndufs6 Ndufa6 Ndufb4 Ndufa5 Ndufs1 Ndufa10 Ndufa7 Atp5pb Atp5a1 Atp5c1 Atp5h Atp5k	14.0052	6.35538e-16
GO:0042255 ribosome assembly	17	62	Mrpl22 Rps14 Rpl6 Rpsa Rps27l Rpl10-ps3 Rpl23a Rps15 Rplp0 Rps28 Rps27 Rpl38 Ddx3x Rpl11 Rpl24 Rps25 Rps2	12.0965	1.53827e-12
GO:0006754 ATP biosynthetic proc.	24	107	Atp5pb Atp5o Atp5a1 Atp5c1 Atp5h Atp5j2 Atp5l Ndufs3 Sdhb Ndufs2 Ndufa1 Ndufs7 Sdha Ndufs6 Ndufa6 Ndufb4 Ndufa5 Ndufs1 Ndufa10 Ndufa7 Slc25a13 Slc25a12 Atp5k Pkm	9.89528	1.95345e-15
GO:0017148 negative reg. of translation	34	165	Samd4 Fxr1 Exosc2 Tnrc6b Rpl13a Ago2 Gapdh Hnrnpd Ddx3x Fmr1 Mov10 Igf2bp1 Unk Ncl Caprin1 Dhx36 Ybx1 Rps3 Ddx6 Syncrip Dapk3 Larp1 Hnrnpu Dhx9 Pura Eif4g1 Upf1 Lsm14a Csde1 Purb Pabpc1 Ilf3 Rack1 Eif4a3	9.09067	1.15413e-20
GO:0045727 positive reg. of translation	29	141	Rps9 Fxr1 Larp1 Pkm Elavl1 Hnrnpd Ddx3x Fmr1 Igf2bp1 Hnrnpl Samd4 Larp4 Dhx36 Ybx1 Khdrbs1 Syncrip Eef2 Rps27l Hnrnpu Thbs1 Dhx9 Eif4g1 Pcbp1 Csde1 Pabpc1 Eif4a3 Rps3a1 Rpl26 Mapk1	9.0736	1.3965e-17
GO:0006412 translation	127	672	Farsa Rpl8 Rps9 Rpl15 Rack1 Samd4 Rps14 Dars Fxr1 Eif3i Rpl22 Rpl6 Rps4x Rpsa Eef2 Larp1 Eef1a1 Mrps34 Rpl12 Exosc2 Gtpbp1 Rps2 Rpl9 Tnrc6b Rps23 Abce1 Eif4a1 Rpl35a Rpl26 Rplp0 Eef1g Rpl31 Tufm Rpl13a Rpl24 Rpl13 Rps11 Rps18 Rps15a Rps25 Rpl19 Mrpl22 Mrps30 Mrpl14 Rps24 Rpl14 Rps3a1 Rps20 Rps6 Rpl28 Rps3 Rpl4 Rps16 Rpl7 Eif4g1 Rpl27a Rps8 Rpl36al Rpl38 Rpl23a Rpl30 Rpl18 Rpl11 Rps7 Rps17 Rpl34 R…	8.33749	2.03593e-77
GO:0043043 peptide biosynthetic proc.	128	696	Farsa Rpl8 Rps9 Rpl15 Rack1 Samd4 Rps14 Dars Fxr1 Eif3i Rpl22 Rpl6 Rps4x Rpsa Eef2 Larp1 Eef1a1 Mrps34 Rpl12 Exosc2 Gtpbp1 Rps2 Rpl9 Tnrc6b Rps23 Abce1 Eif4a1 Rpl35a Rpl26 Rplp0 Eef1g Rpl31 Tufm Rpl13a Rpl24 Rpl13 Rps11 Rps18 Rps15a Rps25 Rpl19 Mrpl22 Mrps30 Mrpl14 Rps24 Rpl14 Rps3a1 Rps20 Rps6 Rpl28 Rps3 Rpl4 Rps16 Rpl7 Eif4g1 Rpl27a Rps8 Rpl36al Rpl38 Rpl23a Rpl30 Rpl18 Rpl11 Rps7 Rps17 Rpl34 R…	8.11337	7.27816e-77
